# Supplementary material for: Composting Restructures Chicken Manure Viral Communities and Attenuates Virus-Associated Antibiotic Resistance Signals: Paired Metagenome and Virome Analyses
Source: Viruses. 2026 Jul 19;18(7):789. doi: 10.3390/v18070789 (PMC13431635; doi:10.3390/v18070789)
Supplement: Supplementary file 1 [file viruses-18-00789-s001.zip]

Archive with 2 entries (2 files):
- Publication License For Figure 1a.pdf
- Supplemental Materials.xlsx
