# Supplementary material for: Composting Restructures Chicken Manure Viral Communities and Attenuates Virus-Associated Antibiotic Resistance Signals: Paired Metagenome and Virome Analyses
Source: Viruses. 2026 Jul 19;18(7):789. doi: 10.3390/v18070789 (PMC13431635; doi:10.3390/v18070789)
Supplement: Supplementary file 1 [file viruses-18-00789-s001.zip › Supplemental Materials.xlsx]

## Sheet: Table S1
Supplementary Table S1. Taxonomic assignments and RPKM-normalized abundance of metagenome-derived vOTUs across composting stages.
vOTU ID	Realm	Kingdom	Phylum	Class	Order	Family	Genus	Species	method	CM	D1	D6	D11	D41
k141_774853aa0	Duplodnaviria	Heunggongvirae	Uroviricota	Caudoviricetes	NA	NA	Jarrellvirus	Bacillus phage BCASJ1c	NCBI RefSeq viral protein searching	10.4437	2.84066	1.19507	0.532321	0.674946
k141_128710aa0	Duplodnaviria	Heunggongvirae	Uroviricota	Caudoviricetes	NA	NA	Fernvirus	Paenibacillus phage Yyerffej	NCBI RefSeq viral protein searching	16.4764	14.1301	1.52409	2.0583	0.449125
k141_650274aa1	Duplodnaviria	Heunggongvirae	Uroviricota	Caudoviricetes	NA	NA	Halcyonevirus	Paenibacillus phage C7Cdelta	NCBI RefSeq viral protein searching	0	43.6455	2.9085	0.432039	3.38476
k141_52011aa1	Duplodnaviria	Heunggongvirae	Uroviricota	Caudoviricetes	NA	NA	Colneyvirus	Clostridium phage phiCD505	NCBI RefSeq viral protein searching	2.47876	10.8615	2.34027	0.938185	0.350411
k141_515276aa6	Duplodnaviria	Heunggongvirae	Uroviricota	Caudoviricetes	NA	Peduoviridae	Valbvirus	Vibrio phage ValB1MD-2	NCBI RefSeq viral protein searching	0	0.517819	18.4209	0.240215	0.380916
k141_664262aa0	Duplodnaviria	Heunggongvirae	Uroviricota	Caudoviricetes	NA	NA	NA	Listeria phage P40	NCBI RefSeq viral protein searching	10.2541	5.30561	0.746536	0.304515	0.385446
k141_356768aa0	Duplodnaviria	Heunggongvirae	Uroviricota	Caudoviricetes	NA	Peduoviridae	Xuanwuvirus	Escherichia phage 520873	NCBI RefSeq viral protein searching	3.50809	0.691965	0.0334806	0.0386389	0
k141_311864aa0	Duplodnaviria	Heunggongvirae	Uroviricota	Caudoviricetes	NA	NA	Saintgironsvirus	Leptospira phage LE1	NCBI RefSeq viral protein searching	6.78313	1.01767	0.304671	0.143841	0.0518393
k141_724587aa0	Duplodnaviria	Heunggongvirae	Uroviricota	Caudoviricetes	NA	NA	Homburgvirus	Listeria phage P70	NCBI RefSeq viral protein searching	2.24789	0.570075	0.128721	0.0424436	0.192735
k141_611496aa0	Varidnaviria	Bamfordvirae	Nucleocytoviricota	Megaviricetes	Imitervirales	Mimiviridae	NA	NA	marker VOG HMM searching	4.82573	0.0761492	0	0.114808	0
k141_341288aa6	Duplodnaviria	Heunggongvirae	Uroviricota	Caudoviricetes	NA	NA	Astrithrvirus	Salmonella phage astrithr	NCBI RefSeq viral protein searching	0	0.753279	7.93451	0	0.0648696
k141_372389aa0	Duplodnaviria	Heunggongvirae	Uroviricota	Caudoviricetes	NA	Schitoviridae	Presleyvirus	Acinetobacter phage Presley	NCBI RefSeq viral protein searching	11.0837	0.789567	0.283152	0.256754	0.151416
k141_294153aa6	Duplodnaviria	Heunggongvirae	Uroviricota	Caudoviricetes	NA	NA	Bembunaquatrovirus	Bacillus phage vB_BtS_BMBtp14	NCBI RefSeq viral protein searching	4.10002	16.4717	4.86892	8.13613	1.25337
k141_472580aa6	Duplodnaviria	Heunggongvirae	Uroviricota	Caudoviricetes	NA	NA	NA	Bacillus phage BalMu-1	NCBI RefSeq viral protein searching	0	1.50747	6.77931	0.0550971	0.536129
k141_670721aa0	Duplodnaviria	Heunggongvirae	Uroviricota	Caudoviricetes	NA	NA	Svunavirus	Bacillus phage 1	NCBI RefSeq viral protein searching	6.60237	2.93438	0.937064	0.865149	0.650516
k141_12670aa6	Duplodnaviria	Heunggongvirae	Uroviricota	Caudoviricetes	NA	Straboviridae	Biquartavirus	Aeromonas phage 31	NCBI RefSeq viral protein searching	0.643239	14.0213	4.55876	1.48147	0.258742
k141_674792aa0	Duplodnaviria	Heunggongvirae	Uroviricota	Caudoviricetes	NA	NA	NA	Vibrio phage douglas 12A4	NCBI RefSeq viral protein searching	2.44015	0.341473	0.218092	0.217372	0.0296865
k141_138763aa11	Duplodnaviria	Heunggongvirae	Uroviricota	Caudoviricetes	NA	NA	Bievrevirus	Escherichia phage 4A7	NCBI RefSeq viral protein searching	0	0.486464	58.2789	11.2277	0.516896
k141_394610aa1	Duplodnaviria	Heunggongvirae	Uroviricota	Caudoviricetes	NA	NA	NA	Haemophilus phage SuMu	NCBI RefSeq viral protein searching	0.263884	10.1336	1.13047	0.411993	0.519678
k141_705179aa1	Duplodnaviria	Heunggongvirae	Uroviricota	Caudoviricetes	NA	NA	NA	Cronobacter phage ENT39118	NCBI RefSeq viral protein searching	3.1675	13.0589	5.66877	3.57033	1.36556
k141_432255aa11	Duplodnaviria	Heunggongvirae	Uroviricota	Caudoviricetes	NA	NA	NA	Cellulophaga phage phiSM	NCBI RefSeq viral protein searching	3.90391	9.23578	2.23277	3.17141	0.235734
k141_88815aa11	Duplodnaviria	Heunggongvirae	Uroviricota	Caudoviricetes	NA	NA	NA	Sphingomonas phage PAU	NCBI RefSeq viral protein searching	0	0	0	3.35795	6.26041
k141_392246aa11	Duplodnaviria	Heunggongvirae	Uroviricota	Caudoviricetes	NA	NA	NA	NA	marker VOG HMM searching	0	0.00832675	1.76223	20.94	22.9059
k141_93308aa6	Duplodnaviria	Heunggongvirae	Uroviricota	Caudoviricetes	NA	NA	NA	Lactococcus phage 63301	NCBI RefSeq viral protein searching	0	0.0917008	26.3212	0.513516	1.2727
k141_314194aa6	Duplodnaviria	Heunggongvirae	Uroviricota	Caudoviricetes	NA	NA	Magadivirus	Bacillus phage Mgbh1	NCBI RefSeq viral protein searching	0	0	6.84094	0.302819	0.477071
k141_46025aa11	Duplodnaviria	Heunggongvirae	Uroviricota	Caudoviricetes	NA	NA	NA	NA	marker VOG HMM searching	0	0	0.0363911	3.21284	0
k141_43599aa0	Duplodnaviria	Heunggongvirae	Uroviricota	Caudoviricetes	NA	NA	Vedamuthuvirus	Lactococcus phage P1045	NCBI RefSeq viral protein searching	1.84258	0.218849	0	0	0
k141_93904aa6	Duplodnaviria	Heunggongvirae	Uroviricota	Caudoviricetes	NA	NA	Yongloolinvirus	Clostridium phage CDMH1	NCBI RefSeq viral protein searching	0	0	2.10862	0.0523332	0.237643
k141_296235aa6	Duplodnaviria	Heunggongvirae	Uroviricota	Caudoviricetes	NA	NA	NA	Bacillus phage vB_BanS_Athena	NCBI RefSeq viral protein searching	0.0790997	22.9627	4.80352	0.054887	0.676508
k141_78155aa6	Duplodnaviria	Heunggongvirae	Uroviricota	Caudoviricetes	NA	NA	NA	NA	marker VOG HMM searching	0.01192	16.9438	106.953	3.83784	5.44608
k141_616529aa0	Duplodnaviria	Heunggongvirae	Uroviricota	Caudoviricetes	NA	NA	Colunavirus	Lactobacillus phage CL1	NCBI RefSeq viral protein searching	5.97145	4.11095	2.15223	2.22847	0.798107
k141_430714aa6	Duplodnaviria	Heunggongvirae	Uroviricota	Caudoviricetes	NA	NA	NA	Streptococcus phage 315.1	NCBI RefSeq viral protein searching	16.9584	14.2955	2.66793	0.141562	1.83665
k141_447078aa0	Duplodnaviria	Heunggongvirae	Uroviricota	Caudoviricetes	NA	NA	NA	Brochothrix phage BL3	NCBI RefSeq viral protein searching	2.69424	0.408297	0.0131703	0.0151994	0
k141_48428aa6	NA	NA	NA	NA	NA	NA	NA	Pandoravirus dulcis	NCBI RefSeq viral protein searching	23.0554	40.0648	11.3386	8.18899	5.82341
k141_516630aa41	Duplodnaviria	Heunggongvirae	Uroviricota	Caudoviricetes	NA	NA	Dubuvirus	Streptomyces phage Dubu	NCBI RefSeq viral protein searching	0	0	0	0.412175	5.08024
k141_30256aa6	Duplodnaviria	Heunggongvirae	Uroviricota	Caudoviricetes	NA	NA	NA	Cronobacter phage ENT39118	NCBI RefSeq viral protein searching	0	0.391278	5.67958	1.26723	2.41894
k141_196739aa1	Duplodnaviria	Heunggongvirae	Uroviricota	Caudoviricetes	NA	NA	NA	Clostridium phage vB_CpeS-CP51	NCBI RefSeq viral protein searching	15.4745	2.81571	1.26941	0.56602	0.172791
k141_164118aa1	Duplodnaviria	Heunggongvirae	Uroviricota	Caudoviricetes	NA	Drexlerviridae	Nouzillyvirus	Escherichia phage vB_EcoS_ESCO41	NCBI RefSeq viral protein searching	1.87621	26.7881	5.37091	1.27885	2.21974
k141_197067aa41	Duplodnaviria	Heunggongvirae	Uroviricota	Caudoviricetes	NA	NA	Sozzivirus	Oenococcus phage phiS11	NCBI RefSeq viral protein searching	0.0296737	2.21247	24.1754	0.761848	2.7783
k141_369150aa41	Duplodnaviria	Heunggongvirae	Uroviricota	Caudoviricetes	NA	NA	NA	Salicola phage CGphi29	NCBI RefSeq viral protein searching	0	0	5.69931	0.675358	2.06674
k141_400669aa1	Duplodnaviria	Heunggongvirae	Uroviricota	Caudoviricetes	NA	NA	Magiavirus	Burkholderia phage Magia	NCBI RefSeq viral protein searching	0.491118	5.16403	0.0454293	0.471857	0.153049
k141_665313aa1	Duplodnaviria	Heunggongvirae	Uroviricota	Caudoviricetes	NA	NA	NA	Vibrio phage helene 12B3	NCBI RefSeq viral protein searching	22.4237	6.94173	1.19932	1.41813	0.868436
k141_798147aa1	Duplodnaviria	Heunggongvirae	Uroviricota	Caudoviricetes	Thumleimavirales	Halomagnusviridae	Hagravirus	Halogranum tailed virus 1	NCBI RefSeq viral protein searching	0.44277	3.23788	0.6902	1.43377	0.250979
k141_709109aa0	Varidnaviria	Bamfordvirae	Nucleocytoviricota	Megaviricetes	Imitervirales	Mimiviridae	NA	NA	marker VOG HMM searching	5.90437	7.93171	1.44138	0.406622	1.11107
k141_219940aa0	Duplodnaviria	Heunggongvirae	Uroviricota	Caudoviricetes	NA	NA	NA	NA	marker VOG HMM searching	2.45341	17.9947	2.42718	2.00426	0.81457
k141_713677aa1	Duplodnaviria	Heunggongvirae	Uroviricota	Caudoviricetes	NA	NA	NA	Brevibacillus phage Sundance	NCBI RefSeq viral protein searching	0	10.5997	2.68845	0.26918	0.349238
k141_240050aa11	Duplodnaviria	Heunggongvirae	Uroviricota	Caudoviricetes	NA	NA	Flaumdravirus	Pseudomonas phage vB_PsyM_KIL4	NCBI RefSeq viral protein searching	0	0	4.6134	3.12975	1.75026
k141_97063aa11	Duplodnaviria	Heunggongvirae	Uroviricota	Caudoviricetes	NA	Peduoviridae	Peduovirus	Escherichia phage pro147	NCBI RefSeq viral protein searching	0	0	0.105332	3.44423	3.41716
k141_95435aa41	Duplodnaviria	Heunggongvirae	Uroviricota	Caudoviricetes	NA	NA	NA	NA	marker VOG HMM searching	0	0	0.0050567	0	7.37685
k141_215724aa1	Duplodnaviria	Heunggongvirae	Uroviricota	Caudoviricetes	NA	NA	NA	NA	marker VOG HMM searching	0.827707	2.79997	0.680146	0.421185	0.0869356
k141_53876aa41	Duplodnaviria	Heunggongvirae	Uroviricota	Caudoviricetes	NA	NA	NA	NA	marker VOG HMM searching	0	0	0.278955	2.06038	2.04664
k141_508217aa0	Duplodnaviria	Heunggongvirae	Uroviricota	Caudoviricetes	NA	NA	NA	NA	marker VOG HMM searching	3.20899	0.474725	0.145924	0.0467795	0.0546233
k141_9093aa41	Duplodnaviria	Heunggongvirae	Uroviricota	Caudoviricetes	NA	NA	Godonkavirus	NA	vContact2 clustering	0	0	0.132216	0.308805	7.72781
k141_297591aa41	Duplodnaviria	Heunggongvirae	Uroviricota	Caudoviricetes	NA	NA	Pulverervirus	Propionibacterium phage PFR2	NCBI RefSeq viral protein searching	0	0	0.0976507	0	4.24018
k141_444230aa1	Duplodnaviria	Heunggongvirae	Uroviricota	Caudoviricetes	NA	Zierdtviridae	Ceetrepovirus	Corynebacterium phage Zion	NCBI RefSeq viral protein searching	1.06145	3.7861	0.553115	3.53538	0.84411
k141_397113aa11	Duplodnaviria	Heunggongvirae	Uroviricota	Caudoviricetes	NA	NA	Peeveelvirus	Staphylococcus prophage phiPV83	NCBI RefSeq viral protein searching	0	0	2.3044	22.102	24.1993
k141_114417aa0	Duplodnaviria	Heunggongvirae	Uroviricota	Caudoviricetes	NA	NA	NA	NA	marker VOG HMM searching	3.03438	0.726573	0.201074	0.0546008	0.0575575
k141_185816aa6	Duplodnaviria	Heunggongvirae	Uroviricota	Caudoviricetes	NA	NA	NA	Shewanella sp. phage 1/40	NCBI RefSeq viral protein searching	0	0	3.55917	1.50609	0.688351
k141_268554aa0	Duplodnaviria	Heunggongvirae	Uroviricota	Caudoviricetes	NA	Straboviridae	Chrysonvirus	Aeromonas phage phiAS5	NCBI RefSeq viral protein searching	2.43203	1.01586	1.59745	0.0850879	0.331183
k141_350768aa0	Duplodnaviria	Heunggongvirae	Uroviricota	Caudoviricetes	NA	Aliceevansviridae	Vansinderenvirus	Streptococcus phage 5093	NCBI RefSeq viral protein searching	25.0017	4.58096	0.284977	0.364855	0.146678
k141_120714aa0	Duplodnaviria	Heunggongvirae	Uroviricota	Caudoviricetes	NA	NA	NA	NA	marker VOG HMM searching	16.0264	10.8462	3.68202	0.925186	1.41546
k141_543128aa1	Duplodnaviria	Heunggongvirae	Uroviricota	Caudoviricetes	NA	NA	Tidunavirus	Vibrio phage VP4B	NCBI RefSeq viral protein searching	1.46029	2.84296	0.0351207	0.364786	0.105173
k141_267268aa6	Duplodnaviria	Heunggongvirae	Uroviricota	Caudoviricetes	NA	NA	NA	Clostridium phage phiCT453B	NCBI RefSeq viral protein searching	0.283054	3.38713	3.1485	0.13094	0.637064
k141_780082aa0	Duplodnaviria	Heunggongvirae	Uroviricota	Caudoviricetes	NA	NA	Marfavirus	Klebsiella phage vB_Kpn_F48	NCBI RefSeq viral protein searching	7.64432	2.10655	1.58901	0.314497	0.186776
k141_499981aa0	Duplodnaviria	Heunggongvirae	Uroviricota	Caudoviricetes	NA	Autographiviridae	Friunavirus	Acinetobacter phage Fri1	NCBI RefSeq viral protein searching	2.29447	0.269622	0.0587053	0	0
k141_115070aa0	Duplodnaviria	Heunggongvirae	Uroviricota	Caudoviricetes	NA	NA	Marfavirus	Klebsiella phage vB_Kpn_F48	NCBI RefSeq viral protein searching	7.39659	1.9424	1.4778	0.277301	0.215241
k141_237886aa41	Duplodnaviria	Heunggongvirae	Uroviricota	Caudoviricetes	NA	NA	Bridgettevirus	Arthrobacter phage Bridgette	NCBI RefSeq viral protein searching	0	0	0.226404	2.22093	1.55374
k141_264442aa6	Duplodnaviria	Heunggongvirae	Uroviricota	Caudoviricetes	NA	NA	Spizizenvirus	Bacillus phage phi105	NCBI RefSeq viral protein searching	0.205289	4.31474	3.86754	0.253243	0.718728
k141_160521aa0	Duplodnaviria	Heunggongvirae	Uroviricota	Caudoviricetes	NA	NA	Audreyjarvisvirus	Lactococcus phage 949	NCBI RefSeq viral protein searching	2.58927	5.08653	1.34166	0.146072	0.208468
k141_271890aa11	Duplodnaviria	Heunggongvirae	Uroviricota	Caudoviricetes	NA	NA	Enfavirus	Vibrio phage NF	NCBI RefSeq viral protein searching	0	0.848112	0.393944	1.68595	3.20733
k141_88104aa6	Duplodnaviria	Heunggongvirae	Uroviricota	Caudoviricetes	NA	NA	NA	Clostridium phage vB_CpeS-CP51	NCBI RefSeq viral protein searching	0	0.150143	7.27048	0.0905464	0.401377
k141_189536aa0	Duplodnaviria	Heunggongvirae	Uroviricota	Caudoviricetes	NA	NA	NA	NA	marker VOG HMM searching	6.49308	6.98283	1.44308	0.981402	0.183276
k141_191111aa0	Duplodnaviria	Heunggongvirae	Uroviricota	Caudoviricetes	NA	NA	NA	NA	marker VOG HMM searching	63.2625	16.6168	3.08736	1.22479	2.3836
k141_119770aa11	Duplodnaviria	Heunggongvirae	Uroviricota	Caudoviricetes	NA	NA	Yongloolinvirus	Clostridium phage CDMH1	NCBI RefSeq viral protein searching	0	0	0	3.57433	0
k141_106934aa6	Duplodnaviria	Heunggongvirae	Uroviricota	Caudoviricetes	NA	Autographiviridae	Pradovirus	Xylella phage Prado	NCBI RefSeq viral protein searching	0	0	11.7195	0	0.0181841
k141_69158aa0	Duplodnaviria	Heunggongvirae	Uroviricota	Caudoviricetes	NA	NA	Sextaecvirus	Staphylococcus phage 6ec	NCBI RefSeq viral protein searching	19.4296	6.65585	3.72649	1.7066	3.69766
k141_527640aa41	Duplodnaviria	Heunggongvirae	Uroviricota	Caudoviricetes	NA	Peduoviridae	Elveevirus	Escherichia phage Cartapus	NCBI RefSeq viral protein searching	0.024818	17.956	2.71582	0.75773	2.50241
k141_793067aa1	Duplodnaviria	Heunggongvirae	Uroviricota	Caudoviricetes	NA	Herelleviridae	Schiekvirus	Enterococcus phage EFP01	NCBI RefSeq viral protein searching	40.8117	4.37384	2.71091	3.56011	1.53965
k141_164228aa41	Varidnaviria	Bamfordvirae	Nucleocytoviricota	Megaviricetes	Imitervirales	Mimiviridae	NA	NA	marker VOG HMM searching	0	0.116453	4.75668	8.088	6.94757
k141_211957aa6	Duplodnaviria	Heunggongvirae	Uroviricota	Caudoviricetes	NA	Kleczkowskaviridae	Cuauhnahuacvirus	Rhizobium phage RHph_TM30	NCBI RefSeq viral protein searching	0.155765	1.10223	2.95014	0.540423	1.1569
k141_96167aa6	Duplodnaviria	Heunggongvirae	Uroviricota	Caudoviricetes	NA	NA	NA	NA	marker VOG HMM searching	0	0	3.44333	10.8949	0.0537054
k141_618700aa0	Duplodnaviria	Heunggongvirae	Uroviricota	Caudoviricetes	NA	NA	NA	NA	marker VOG HMM searching	5.45188	0.0405125	0.020162	0.0135732	0.00377358
k141_321150aa6	Duplodnaviria	Heunggongvirae	Uroviricota	Caudoviricetes	NA	NA	Psavirus	Listeria phage LP-030-2	NCBI RefSeq viral protein searching	0	0.0637741	30.6873	0.22435	0.37424
k141_572377aa0	Duplodnaviria	Heunggongvirae	Uroviricota	Caudoviricetes	NA	NA	NA	NA	marker VOG HMM searching	7.32977	0.428525	0.0158814	0.0366566	0.0118897
k141_810194aa0	Duplodnaviria	Heunggongvirae	Uroviricota	Caudoviricetes	NA	NA	Celiavirus	Streptomyces phage Celia	NCBI RefSeq viral protein searching	1.86456	0	0.0262243	0	0
k141_93486aa11	Duplodnaviria	Heunggongvirae	Uroviricota	Caudoviricetes	NA	NA	Fernvirus	Paenibacillus phage PBL1c	NCBI RefSeq viral protein searching	0.396624	50.4736	71.5159	8.07301	9.24414
k141_133234aa6	Duplodnaviria	Heunggongvirae	Uroviricota	Caudoviricetes	NA	Herelleviridae	Klumppvirus	Brochothrix phage A9	NCBI RefSeq viral protein searching	0.249946	1.44617	4.86629	0.066071	0.0214304
k141_263177aa0	Duplodnaviria	Heunggongvirae	Uroviricota	Caudoviricetes	NA	Fervensviridae	Deepoceanvirus	Methanocaldococcus fervens tailed virus 1	NCBI RefSeq viral protein searching	4.20385	0.537445	0.160483	0.0308681	0.0500609
k141_82287aa0	Duplodnaviria	Heunggongvirae	Uroviricota	Caudoviricetes	NA	NA	NA	Enterococcus phage phiFL4A	NCBI RefSeq viral protein searching	3.79641	1.00418	0.104949	0.0807452	0.10476
k141_188710aa1	Duplodnaviria	Heunggongvirae	Uroviricota	Caudoviricetes	NA	NA	NA	NA	marker VOG HMM searching	12.1228	3.56183	2.151	1.09763	0.896576
k141_573595aa0	Duplodnaviria	Heunggongvirae	Uroviricota	Caudoviricetes	NA	NA	Saclayvirus	Acinetobacter phage vB_AbaM_Acibel004	NCBI RefSeq viral protein searching	6.93863	1.54977	0.593068	0.401224	0.260277
k141_424877aa11	Duplodnaviria	Heunggongvirae	Uroviricota	Caudoviricetes	NA	NA	NA	NA	marker VOG HMM searching	0	0	1.40079	6.65008	0.419483
k141_382114aa6	Duplodnaviria	Heunggongvirae	Uroviricota	Caudoviricetes	NA	NA	NA	NA	marker VOG HMM searching	0.434114	2.74563	3.75526	0.213776	1.09682
k141_791786aa0	Duplodnaviria	Heunggongvirae	Uroviricota	Caudoviricetes	NA	NA	Eponavirus	Faecalibacterium phage FP_Epona	NCBI RefSeq viral protein searching	1.97756	0.170655	0	0	0
k141_414883aa41	Duplodnaviria	Heunggongvirae	Uroviricota	Caudoviricetes	NA	NA	NA	NA	marker VOG HMM searching	0	0	0	3.38102	4.66544
k141_316549aa0	Duplodnaviria	Heunggongvirae	Uroviricota	Caudoviricetes	NA	NA	Jujuvirus	Gordonia phage Walrus	NCBI RefSeq viral protein searching	19.2396	1.96233	0.209271	0.295183	0.191487
k141_186438aa11	Duplodnaviria	Heunggongvirae	Uroviricota	Caudoviricetes	NA	NA	Arvduovirus	Arthrobacter phage vB_ArS-ArV2	NCBI RefSeq viral protein searching	0	0.101788	23.7051	4.30378	0.924733
k141_218012aa0	Duplodnaviria	Heunggongvirae	Uroviricota	Caudoviricetes	NA	NA	Saclayvirus	Acinetobacter phage vB_AbaM_Acibel004	NCBI RefSeq viral protein searching	7.05735	1.43893	0.769511	0.15224	0.444418
k141_12742aa0	Duplodnaviria	Heunggongvirae	Uroviricota	Caudoviricetes	NA	NA	NA	Croceibacter phage P2559S	NCBI RefSeq viral protein searching	4.57417	0.723174	0.272927	0.072687	0.0943052
k141_453979aa11	Duplodnaviria	Heunggongvirae	Uroviricota	Caudoviricetes	NA	NA	Quhwahvirus	Microbacterium phage Quhwah	NCBI RefSeq viral protein searching	0	0	0.0261912	4.70022	6.13735
k141_519535aa41	Duplodnaviria	Heunggongvirae	Uroviricota	Caudoviricetes	NA	NA	Jimmervirus	Brevibacillus phage Osiris	NCBI RefSeq viral protein searching	0	0	0	0	2.48073
k141_360801aa11	Duplodnaviria	Heunggongvirae	Uroviricota	Caudoviricetes	NA	NA	Knuthellervirus	NA	vContact2 clustering	0	0.00203513	0.0141796	10.9641	3.7022
k141_364613aa1	Duplodnaviria	Heunggongvirae	Uroviricota	Caudoviricetes	NA	NA	Pepyhexavirus	Rhodococcus phage ReqiPoco6	NCBI RefSeq viral protein searching	0.0927901	3.07485	0.195269	0.0643867	0.250609
k141_252509aa0	Duplodnaviria	Heunggongvirae	Uroviricota	Caudoviricetes	NA	NA	Efquatrovirus	NA	vContact2 clustering	13.8355	1.3246	1.03195	0.593693	1.12888
k141_376075aa11	Duplodnaviria	Heunggongvirae	Uroviricota	Caudoviricetes	NA	Herelleviridae	Sciuriunavirus	Staphylococcus phage vB_SscM-1	NCBI RefSeq viral protein searching	0	14.3072	172.852	3.97269	3.51669
k141_758253aa0	Duplodnaviria	Heunggongvirae	Uroviricota	Caudoviricetes	NA	NA	NA	Enterococcus phage phiFL4A	NCBI RefSeq viral protein searching	2.17869	0.17355	0.15115	0.20351	0.339476
k141_378277aa0	Duplodnaviria	Heunggongvirae	Uroviricota	Caudoviricetes	NA	NA	NA	NA	marker VOG HMM searching	24.0859	5.34114	3.2441	2.89401	2.54735
k141_212201aa6	Duplodnaviria	Heunggongvirae	Uroviricota	Caudoviricetes	NA	NA	NA	Paenibacillus phage PG1	NCBI RefSeq viral protein searching	0	0.065856	9.32031	0.297866	0.644094
k141_711112aa0	Duplodnaviria	Heunggongvirae	Uroviricota	Caudoviricetes	NA	NA	Taranisvirus	Faecalibacterium phage FP_Taranis	NCBI RefSeq viral protein searching	2.80695	1.11396	0.0404241	0.0933044	0
k141_27292aa6	Duplodnaviria	Heunggongvirae	Uroviricota	Caudoviricetes	NA	NA	Wanderervirus	Paenibacillus phage Wanderer	NCBI RefSeq viral protein searching	0	0	7.68143	0.1718	0.133738
k141_428719aa1	Duplodnaviria	Heunggongvirae	Uroviricota	Caudoviricetes	NA	NA	Fernvirus	Paenibacillus phage PBL1c	NCBI RefSeq viral protein searching	13.5957	277.738	429.853	89.4543	114.445
k141_764030aa0	Duplodnaviria	Heunggongvirae	Uroviricota	Caudoviricetes	NA	NA	NA	Lactobacillus phage Sha1	NCBI RefSeq viral protein searching	2.33064	0.143022	0.062281	0	0
k141_282663aa6	Duplodnaviria	Heunggongvirae	Uroviricota	Caudoviricetes	NA	NA	Tandoganvirus	Anoxybacillus phage A403	NCBI RefSeq viral protein searching	0	0	38.8009	40.7994	12.9993
k141_235702aa0	Duplodnaviria	Heunggongvirae	Uroviricota	Caudoviricetes	NA	Aliceevansviridae	Brussowvirus	Streptococcus phage CHPC1109	NCBI RefSeq viral protein searching	2.86705	0.362875	0.430961	0.629988	0
k141_506388aa6	Duplodnaviria	Heunggongvirae	Uroviricota	Caudoviricetes	NA	NA	NA	NA	marker VOG HMM searching	0	0.748702	19.6885	0.303258	0.298731
k141_430654aa0	Duplodnaviria	Heunggongvirae	Uroviricota	Caudoviricetes	NA	NA	NA	Streptococcus phage EJ-1	NCBI RefSeq viral protein searching	4.36299	0.877802	0.734522	0.76119	0.213227
k141_386096aa0	Duplodnaviria	Heunggongvirae	Uroviricota	Caudoviricetes	NA	Stanwilliamsviridae	Gilsonvirus	Streptomyces phage Comrade	NCBI RefSeq viral protein searching	2.64133	0.317129	0	0	0.0229751
k141_333242aa0	Duplodnaviria	Heunggongvirae	Uroviricota	Caudoviricetes	NA	NA	NA	NA	marker VOG HMM searching	29.9008	20.9011	3.35684	0.897639	1.83886
k141_644303aa1	Duplodnaviria	Heunggongvirae	Uroviricota	Caudoviricetes	NA	NA	NA	Pseudoalteromonas phage HS1	NCBI RefSeq viral protein searching	0.634851	5.64895	0.622048	0.881042	0.211681
k141_514038aa1	Duplodnaviria	Heunggongvirae	Uroviricota	Caudoviricetes	NA	NA	NA	Brochothrix phage NF5	NCBI RefSeq viral protein searching	6.35854	3.42192	0.391345	0.138966	0.0450741
k141_191668aa6	Duplodnaviria	Heunggongvirae	Uroviricota	Caudoviricetes	NA	NA	NA	Bacillus phage vB_BhaS-171	NCBI RefSeq viral protein searching	0	1.76366	4.5177	0.764682	4.30666
k141_386654aa6	Duplodnaviria	Heunggongvirae	Uroviricota	Caudoviricetes	NA	NA	NA	Idiomarinaceae phage 1N2-2	NCBI RefSeq viral protein searching	0	0.149829	5.03693	0.240952	0.410307
k141_524151aa41	Duplodnaviria	Heunggongvirae	Uroviricota	Caudoviricetes	NA	NA	Perisivirus	Brucella phage Pr	NCBI RefSeq viral protein searching	0	0	0	21.5601	10.0437
k141_316376aa1	Duplodnaviria	Heunggongvirae	Uroviricota	Caudoviricetes	NA	NA	NA	Streptococcus phage Dp-1	NCBI RefSeq viral protein searching	0	7.41458	0.0224611	0.985022	0.0168156
k141_702761aa1	Duplodnaviria	Heunggongvirae	Uroviricota	Caudoviricetes	NA	NA	Gorganvirus	Proteus phage VB_PmiS-Isfahan	NCBI RefSeq viral protein searching	1.32716	5.78095	1.80492	0.526234	2.31848
k141_233121aa1	Duplodnaviria	Heunggongvirae	Uroviricota	Caudoviricetes	NA	NA	NA	Clostridium phage phiCT453A	NCBI RefSeq viral protein searching	6.46365	18.8303	2.53577	1.33599	0.350794
k141_117627aa1	Duplodnaviria	Heunggongvirae	Uroviricota	Caudoviricetes	NA	NA	NA	Bacillus phage BalMu-1	NCBI RefSeq viral protein searching	0.0792508	8.38465	6.08734	0.0274959	0.526186
k141_181625aa6	Duplodnaviria	Heunggongvirae	Uroviricota	Caudoviricetes	NA	NA	Tandoganvirus	Anoxybacillus phage A403	NCBI RefSeq viral protein searching	0	0	2.36694	0.468276	0.472537
k141_152698aa0	Duplodnaviria	Heunggongvirae	Uroviricota	Caudoviricetes	NA	NA	NA	NA	marker VOG HMM searching	60.6974	27.2916	12.7259	4.94453	9.88145
k141_317270aa41	Duplodnaviria	Heunggongvirae	Uroviricota	Caudoviricetes	NA	Autographiviridae	Banchanvirus	Cyanophage SS120-1	NCBI RefSeq viral protein searching	0	0	0.166866	2.96565	12.0552
k141_533569aa1	Varidnaviria	Bamfordvirae	Nucleocytoviricota	Megaviricetes	Algavirales	Phycodnaviridae	Prasinovirus	Ostreococcus lucimarinus virus 2	NCBI RefSeq viral protein searching	0.489458	6.38465	2.4008	0.464761	2.12206
k141_653662aa0	Varidnaviria	Bamfordvirae	Nucleocytoviricota	Megaviricetes	Imitervirales	Mimiviridae	NA	NA	marker VOG HMM searching	4.53674	5.99095	0.832451	1.08079	0.178062
k141_310870aa41	Duplodnaviria	Heunggongvirae	Uroviricota	Caudoviricetes	NA	NA	Kenyattavirus	Bacillus phage vB_BcoS-136	NCBI RefSeq viral protein searching	0	0	0	0.121288	2.52564
k141_141765aa41	Duplodnaviria	Heunggongvirae	Uroviricota	Caudoviricetes	NA	NA	Magadivirus	Bacillus phage Mgbh1	NCBI RefSeq viral protein searching	0.0493997	0.068208	5.76221	2.63943	7.84951
k141_297420aa1	Duplodnaviria	Heunggongvirae	Uroviricota	Caudoviricetes	NA	NA	Astrithrvirus	Salmonella phage astrithr	NCBI RefSeq viral protein searching	0.372957	5.01091	3.67416	0.218979	0.464902
k141_56787aa0	Duplodnaviria	Heunggongvirae	Uroviricota	Caudoviricetes	NA	NA	NA	Clostridium phage c-st	NCBI RefSeq viral protein searching	4.71336	1.50183	0.326996	0.15724	0.0816021
k141_585326aa0	Duplodnaviria	Heunggongvirae	Uroviricota	Caudoviricetes	NA	NA	NA	NA	marker VOG HMM searching	4.53756	0.133223	0.0805746	0.057653	0.072387
k141_551015aa1	Duplodnaviria	Heunggongvirae	Uroviricota	Caudoviricetes	NA	NA	NA	Lactobacillus phage LL-H	NCBI RefSeq viral protein searching	0.370233	7.71904	0.0296809	0	0
k141_509194aa0	Duplodnaviria	Heunggongvirae	Uroviricota	Caudoviricetes	NA	Pootjesviridae	Rollinsvirus	Agrobacterium phage Atu_ph04	NCBI RefSeq viral protein searching	30.2703	1.60041	0.75053	0.27841	0.140472
k141_843391aa0	Duplodnaviria	Heunggongvirae	Uroviricota	Caudoviricetes	NA	NA	NA	NA	marker VOG HMM searching	7.85143	1.00602	0.287022	0.505582	0.474998
k141_823526aa0	Duplodnaviria	Heunggongvirae	Uroviricota	Caudoviricetes	NA	NA	NA	Listeria phage A118	NCBI RefSeq viral protein searching	6.30031	1.69811	0.492976	0.149718	0.174822
k141_120200aa6	Duplodnaviria	Heunggongvirae	Uroviricota	Caudoviricetes	NA	Peduoviridae	Reipivirus	Klebsiella phage ST16-OXA48phi5.4	NCBI RefSeq viral protein searching	0	1.65273	17.0766	0.125847	0.146948
k141_15650aa41	Duplodnaviria	Heunggongvirae	Uroviricota	Caudoviricetes	NA	Peduoviridae	Peduovirus	Enterobacteria phage fiAA91-ss	NCBI RefSeq viral protein searching	0	231.054	62.2644	4.5387	11.3242
k141_283919aa1	Duplodnaviria	Heunggongvirae	Uroviricota	Caudoviricetes	NA	NA	Lilyvirus	Bacteriophage Lily	NCBI RefSeq viral protein searching	0.0249493	11.1957	4.11029	0	0.628913
k141_20789aa0	Duplodnaviria	Heunggongvirae	Uroviricota	Caudoviricetes	NA	NA	Astrithrvirus	Salmonella phage astrithr	NCBI RefSeq viral protein searching	263.852	82.9049	20.5566	3.85551	10.6513
k141_735268aa0	Duplodnaviria	Heunggongvirae	Uroviricota	Caudoviricetes	NA	NA	Wizardvirus	Gordonia phage Bakery	NCBI RefSeq viral protein searching	10.9194	1.10396	0.802137	0.519926	0.164527
k141_695923aa1	Duplodnaviria	Heunggongvirae	Uroviricota	Caudoviricetes	NA	NA	Septimatrevirus	Pseudomonas phage vB_PaeS_SCH_Ab26	NCBI RefSeq viral protein searching	0.0829583	3.37903	10.0757	0.115129	1.19496
k141_633aa6	Monodnaviria	Loebvirae	Hofneiviricota	Faserviricetes	NA	NA	NA	Pseudomonas phage BUCT566	NCBI RefSeq viral protein searching	0.0367089	2.81304	10.0426	0.0764165	0.181764
k141_111538aa11	Duplodnaviria	Heunggongvirae	Uroviricota	Caudoviricetes	NA	NA	Bembunaquatrovirus	Bacillus phage vB_BtS_BMBtp14	NCBI RefSeq viral protein searching	74.9181	18.4321	6.61005	5.15436	2.35013
k141_371227aa1	Duplodnaviria	Heunggongvirae	Uroviricota	Caudoviricetes	Crassvirales	Suoliviridae	Blohavirus	uncultured phage cr53_1	NCBI RefSeq viral protein searching	0.880853	3.64868	0.726339	0.174635	0.793008
k141_151356aa11	Duplodnaviria	Heunggongvirae	Uroviricota	Caudoviricetes	NA	NA	NA	NA	marker VOG HMM searching	0	0	0.513604	7.55188	14.0988
k141_407063aa11	Duplodnaviria	Heunggongvirae	Uroviricota	Caudoviricetes	NA	NA	NA	NA	marker VOG HMM searching	0	0	0.0320911	5.48123	1.09314
k141_245357aa6	Duplodnaviria	Heunggongvirae	Uroviricota	Caudoviricetes	NA	NA	Qingdaovirus	Pseudoalteromonas phage J2-1	NCBI RefSeq viral protein searching	0.054106	4.831	2.38567	0.175205	0.909257
k141_52550aa0	Duplodnaviria	Heunggongvirae	Uroviricota	Caudoviricetes	NA	NA	NA	Lactobacillus phage JCL1032	NCBI RefSeq viral protein searching	2.27738	2.33948	1.29262	0.834381	0.459259
k141_518484aa1	Duplodnaviria	Heunggongvirae	Uroviricota	Caudoviricetes	NA	NA	NA	NA	marker VOG HMM searching	0	51.8413	0.667928	0.568422	1.49834
k141_500086aa41	Duplodnaviria	Heunggongvirae	Uroviricota	Caudoviricetes	NA	NA	Muvirus	Shigella phage SfMu	NCBI RefSeq viral protein searching	0	0.274839	1.53592	1.97974	2.29975
k141_24615aa41	Duplodnaviria	Heunggongvirae	Uroviricota	Caudoviricetes	NA	NA	Juiceboxvirus	Corynebacterium phage Juicebox	NCBI RefSeq viral protein searching	0	0	0.0939373	0.677564	2.44385
k141_364460aa11	Duplodnaviria	Heunggongvirae	Uroviricota	Caudoviricetes	NA	NA	NA	NA	marker VOG HMM searching	0	0	0.0840949	5.11599	12.4207
k141_182506aa0	Duplodnaviria	Heunggongvirae	Uroviricota	Caudoviricetes	NA	NA	Tandoganvirus	NA	vContact2 clustering	13.8689	6.97034	1.77372	0.0905748	0.775587
k141_455448aa1	Duplodnaviria	Heunggongvirae	Uroviricota	Caudoviricetes	NA	Straboviridae	Pseudotevenvirus	Escherichia phage RB16	NCBI RefSeq viral protein searching	17.8532	22.599	3.94188	0.787058	2.06271
k141_282003aa0	Duplodnaviria	Heunggongvirae	Uroviricota	Caudoviricetes	NA	NA	Brigitvirus	Faecalibacterium phage FP_Brigit	NCBI RefSeq viral protein searching	4.53151	0.688996	0.16218	0.1123	0.0121417
k141_226762aa6	Duplodnaviria	Heunggongvirae	Uroviricota	Caudoviricetes	NA	NA	Tsamsavirus	Bacillus phage Izhevsk	NCBI RefSeq viral protein searching	0.0726805	2.84333	3.2338	0.302597	0.218107
k141_262075aa41	Duplodnaviria	Heunggongvirae	Uroviricota	Caudoviricetes	NA	NA	NA	NA	marker VOG HMM searching	0	0	0	0.0314205	3.40391
k141_77530aa6	Duplodnaviria	Heunggongvirae	Uroviricota	Caudoviricetes	NA	NA	Leicestervirus	NA	vContact2 clustering	0	0	5.25686	0.05215	5.45792
k141_440168aa0	Duplodnaviria	Heunggongvirae	Uroviricota	Caudoviricetes	NA	NA	Lacnuvirus	Lactobacillus phage Lc-Nu	NCBI RefSeq viral protein searching	4.4226	2.08254	0.830019	0.248344	0.690441
k141_232261aa6	Duplodnaviria	Heunggongvirae	Uroviricota	Caudoviricetes	NA	NA	Tandoganvirus	Anoxybacillus phage A403	NCBI RefSeq viral protein searching	0	0	46.7853	27.771	13.6665
k141_164353aa1	Duplodnaviria	Heunggongvirae	Uroviricota	Caudoviricetes	NA	Schitoviridae	Exceevirus	Acinetobacter phage VB_ApiP_XC38	NCBI RefSeq viral protein searching	33.3772	4.86883	0.825688	0.629883	0.733403
k141_791179aa0	Duplodnaviria	Heunggongvirae	Uroviricota	Caudoviricetes	NA	NA	NA	Psychrobacter phage Psymv2	NCBI RefSeq viral protein searching	4.62008	1.57645	0.590697	0.386914	0.131473
k141_65757aa41	Duplodnaviria	Heunggongvirae	Uroviricota	Caudoviricetes	NA	NA	Magadivirus	Bacillus phage Mgbh1	NCBI RefSeq viral protein searching	0	18.7637	21.0034	0.305666	4.79857
k141_767589aa0	Duplodnaviria	Heunggongvirae	Uroviricota	Caudoviricetes	NA	NA	NA	Streptococcus phage phiARI0746	NCBI RefSeq viral protein searching	5.02499	7.71302	0.582795	0.566388	0.195192
k141_491133aa0	Duplodnaviria	Heunggongvirae	Uroviricota	Caudoviricetes	NA	Herelleviridae	Kayvirus	Staphylococcus phage phiIPLA-RODI	NCBI RefSeq viral protein searching	9.427	0.992267	0.694743	0.44978	0.888013
k141_667994aa0	Duplodnaviria	Heunggongvirae	Uroviricota	Caudoviricetes	NA	Peduoviridae	Valbvirus	Vibrio phage ValB1MD-2	NCBI RefSeq viral protein searching	6.29252	1.28546	0.0099959	0.207647	0.0523843
k141_76546aa1	Duplodnaviria	Heunggongvirae	Uroviricota	Caudoviricetes	NA	NA	NA	NA	marker VOG HMM searching	23.4146	53.2001	30.6893	8.74405	6.95266
k141_520043aa41	Duplodnaviria	Heunggongvirae	Uroviricota	Caudoviricetes	NA	NA	NA	NA	marker VOG HMM searching	0	0	0	0.0936425	2.52533
k141_431151aa6	Duplodnaviria	Heunggongvirae	Uroviricota	Caudoviricetes	NA	Herelleviridae	Matervirus	Bacillus phage Mater	NCBI RefSeq viral protein searching	24.4408	31.8683	5.00581	1.17257	2.67157
k141_65633aa6	Duplodnaviria	Heunggongvirae	Uroviricota	Caudoviricetes	NA	NA	Magadivirus	Bacillus phage Mgbh1	NCBI RefSeq viral protein searching	0	0	6.55102	0.250817	0.674071
k141_222581aa41	Duplodnaviria	Heunggongvirae	Uroviricota	Caudoviricetes	NA	NA	Obolenskvirus	Acinetobacter phage AbP2	NCBI RefSeq viral protein searching	0	0	0.258036	2.00333	5.98857
k141_709654aa0	Duplodnaviria	Heunggongvirae	Uroviricota	Caudoviricetes	NA	NA	Veewebvirus	Streptomyces phage VWB	NCBI RefSeq viral protein searching	3.23408	0.12881	0.373947	0.388405	1.84772
k141_87509aa1	Duplodnaviria	Heunggongvirae	Uroviricota	Caudoviricetes	NA	Herelleviridae	Elpedvirus	Lactobacillus phage LpeD	NCBI RefSeq viral protein searching	22.8584	25.6629	2.83694	2.89058	0.660127
k141_51470aa0	Duplodnaviria	Heunggongvirae	Uroviricota	Caudoviricetes	NA	NA	NA	Geobacillus virus E2	NCBI RefSeq viral protein searching	4.16615	3.16229	0.681974	0.151355	0.137459
k141_52927aa1	Duplodnaviria	Heunggongvirae	Uroviricota	Caudoviricetes	NA	NA	NA	Pseudomonas phage MR15	NCBI RefSeq viral protein searching	0	2.62962	1.53578	0.0621895	0.181543
k141_805377aa0	Duplodnaviria	Heunggongvirae	Uroviricota	Caudoviricetes	NA	NA	Bievrevirus	Escherichia phage 4A7	NCBI RefSeq viral protein searching	7.80067	0.37232	0	0.160381	0.0346801
k141_87673aa0	Duplodnaviria	Heunggongvirae	Uroviricota	Caudoviricetes	NA	NA	Dubowvirus	Staphylococcus phage phiETA2	NCBI RefSeq viral protein searching	6.88258	2.07339	0	0.0868328	0
k141_104732aa41	Duplodnaviria	Heunggongvirae	Uroviricota	Caudoviricetes	NA	NA	NA	NA	marker VOG HMM searching	0	0	0.771283	23.2147	15.8698
k141_660307aa0	Duplodnaviria	Heunggongvirae	Uroviricota	Caudoviricetes	NA	Schitoviridae	Exceevirus	Acinetobacter phage VB_ApiP_XC38	NCBI RefSeq viral protein searching	13.2088	1.49316	0.247702	0.46453	0.336115
k141_196770aa11	Duplodnaviria	Heunggongvirae	Uroviricota	Caudoviricetes	NA	Herelleviridae	Schiekvirus	Enterococcus phage EFDG1	NCBI RefSeq viral protein searching	44.0559	8.07959	3.30529	4.71419	2.10101
k141_325894aa6	Duplodnaviria	Heunggongvirae	Uroviricota	Caudoviricetes	NA	NA	Hollowayvirus	Pseudomonas phage H66	NCBI RefSeq viral protein searching	0.0315347	1.96605	5.09601	0.154856	0.135397
k141_196636aa41	Duplodnaviria	Heunggongvirae	Uroviricota	Caudoviricetes	NA	NA	Bendigovirus	Gordonia phage GMA6	NCBI RefSeq viral protein searching	0	0	0.0453467	0.863498	6.07687
k141_123920aa0	Duplodnaviria	Heunggongvirae	Uroviricota	Caudoviricetes	NA	Drexlerviridae	Nouzillyvirus	Escherichia phage vB_EcoS_ESCO41	NCBI RefSeq viral protein searching	3.56634	5.12517	1.22532	0.707049	1.65994
k141_103419aa1	Duplodnaviria	Heunggongvirae	Uroviricota	Caudoviricetes	NA	NA	NA	Enterobacteria phage SfI	NCBI RefSeq viral protein searching	0.468476	5.3041	4.86737	2.13248	0.657939
k141_459397aa11	Duplodnaviria	Heunggongvirae	Uroviricota	Caudoviricetes	NA	NA	NA	Pseudoalteromonas phage H103	NCBI RefSeq viral protein searching	0	0.0091695	1.0262	8.89839	0.128543
k141_123002aa11	Duplodnaviria	Heunggongvirae	Uroviricota	Caudoviricetes	NA	NA	Oshimavirus	Thermus phage P23-45	NCBI RefSeq viral protein searching	0	0	1.05486	3.28164	46.1989
k141_274294aa41	Duplodnaviria	Heunggongvirae	Uroviricota	Caudoviricetes	NA	Autographiviridae	Panjvirus	Salmonella phage vB_SpuP_Spp16	NCBI RefSeq viral protein searching	4.68586	2.99139	3.34113	0.818613	2.30779
k141_458471aa6	Duplodnaviria	Heunggongvirae	Uroviricota	Caudoviricetes	NA	NA	Wanderervirus	Paenibacillus phage Wanderer	NCBI RefSeq viral protein searching	0	0.046733	3.6224	0	0
k141_800349aa0	Duplodnaviria	Heunggongvirae	Uroviricota	Caudoviricetes	NA	NA	NA	NA	marker VOG HMM searching	3.33707	3.13017	0.85056	0.327202	0.0326551
k141_499465aa6	Duplodnaviria	Heunggongvirae	Uroviricota	Caudoviricetes	NA	NA	Jarrellvirus	Bacillus phage BCASJ1c	NCBI RefSeq viral protein searching	0	1.01958	25.3913	0.166182	0.574951
k141_14539aa41	Duplodnaviria	Heunggongvirae	Uroviricota	Caudoviricetes	NA	NA	NA	Lactococcus phage 63301	NCBI RefSeq viral protein searching	0	0	0.169767	0.144061	5.86888
k141_344253aa0	Duplodnaviria	Heunggongvirae	Uroviricota	Caudoviricetes	NA	Zierdtviridae	Ceetrepovirus	Corynebacterium phage Kimchi1738	NCBI RefSeq viral protein searching	2.48891	4.08089	0.270199	0.503723	0.326769
k141_186691aa1	Duplodnaviria	Heunggongvirae	Uroviricota	Caudoviricetes	NA	NA	NA	Vibrio phage X29	NCBI RefSeq viral protein searching	1.36676	3.89802	0.862195	0.373137	0.121028
k141_186512aa0	Duplodnaviria	Heunggongvirae	Uroviricota	Caudoviricetes	NA	NA	NA	NA	marker VOG HMM searching	8.43787	10.0634	1.41415	1.61359	0.334959
k141_91440aa41	Duplodnaviria	Heunggongvirae	Uroviricota	Caudoviricetes	NA	NA	NA	Vibrio phage VBM1	NCBI RefSeq viral protein searching	0	0.0504177	0.636698	2.83782	2.97505
k141_32124aa11	Duplodnaviria	Heunggongvirae	Uroviricota	Caudoviricetes	NA	NA	Zhangjivirus	Bacillus phage vB_BsuS_PJN02	NCBI RefSeq viral protein searching	0.0916425	1.9191	76.315	19.8826	7.85156
k141_370969aa1	Duplodnaviria	Heunggongvirae	Uroviricota	Caudoviricetes	NA	NA	Sawaravirus	Stx2-converting phage Stx2a_WGPS2	NCBI RefSeq viral protein searching	0	7.04202	1.06185	0.316926	0.945724
k141_533604aa6	Duplodnaviria	Heunggongvirae	Uroviricota	Caudoviricetes	NA	NA	NA	NA	marker VOG HMM searching	0	0.0359109	3.63842	0.024063	0.0312197
k141_693033aa0	Duplodnaviria	Heunggongvirae	Uroviricota	Caudoviricetes	NA	NA	NA	Streptococcus phage SM1	NCBI RefSeq viral protein searching	1.41979	0.339795	0	0	0.0170426
k141_534161aa6	Duplodnaviria	Heunggongvirae	Uroviricota	Caudoviricetes	NA	NA	Jarrellvirus	Bacillus phage BCASJ1c	NCBI RefSeq viral protein searching	0	0.305586	5.54063	0.530529	0.434726
k141_338168aa1	Duplodnaviria	Heunggongvirae	Uroviricota	Caudoviricetes	NA	NA	NA	Brevibacillus phage Sundance	NCBI RefSeq viral protein searching	0.672005	14.6256	8.35494	0.853569	1.81496
k141_557523aa0	Duplodnaviria	Heunggongvirae	Uroviricota	Caudoviricetes	NA	Peduoviridae	Peduovirus	Enterobacteria phage fiAA91-ss	NCBI RefSeq viral protein searching	5.5554	2.76992	1.71651	0.615709	0.850928
k141_456064aa0	Duplodnaviria	Heunggongvirae	Uroviricota	Caudoviricetes	NA	Kyanoviridae	Ronodorvirus	Prochlorococcus phage P-SSM4	NCBI RefSeq viral protein searching	3.87532	0.6517	0.0298728	0.0344753	0.134186
k141_185796aa41	Duplodnaviria	Heunggongvirae	Uroviricota	Caudoviricetes	NA	NA	NA	Pseudomonas phage PS-1	NCBI RefSeq viral protein searching	0	0	0	0	2.54438
k141_302241aa11	Duplodnaviria	Heunggongvirae	Uroviricota	Caudoviricetes	NA	NA	NA	Rhizobium phage RHEph10	NCBI RefSeq viral protein searching	0	0.00878969	0.547345	8.43705	5.15224
k141_590077aa0	Duplodnaviria	Heunggongvirae	Uroviricota	Caudoviricetes	NA	NA	NA	NA	marker VOG HMM searching	2.40351	0.576285	0.848043	1.77764	0.751503
k141_356620aa6	Duplodnaviria	Heunggongvirae	Uroviricota	Caudoviricetes	NA	NA	Gofduovirus	Edwardsiella phage GF-2	NCBI RefSeq viral protein searching	0	0.376059	2.34723	0	0.19071
k141_368372aa1	Varidnaviria	Bamfordvirae	Nucleocytoviricota	Megaviricetes	Imitervirales	Allomimiviridae	Oceanusvirus	Tetraselmis virus 1	NCBI RefSeq viral protein searching	2.06272	5.52151	2.65597	0.688652	0.315341
k141_329846aa41	Duplodnaviria	Heunggongvirae	Uroviricota	Caudoviricetes	NA	NA	Cecivirus	Bacillus phage IEBH	NCBI RefSeq viral protein searching	0	165.575	67.9073	16.1315	10.2215
k141_292726aa41	Duplodnaviria	Heunggongvirae	Uroviricota	Caudoviricetes	NA	NA	Leicestervirus	Clostridium phage phiCD146	NCBI RefSeq viral protein searching	0	0	0.380461	0.0487864	2.81668
k141_228123aa0	Duplodnaviria	Heunggongvirae	Uroviricota	Caudoviricetes	NA	NA	NA	NA	marker VOG HMM searching	3.91359	1.20977	0.0280966	0.275616	0.0210346
k141_501307aa6	Duplodnaviria	Heunggongvirae	Uroviricota	Caudoviricetes	NA	NA	Magadivirus	Bacillus phage Mgbh1	NCBI RefSeq viral protein searching	0.0427791	5.9362	6.70814	0.237474	0.83958
k141_540365aa1	Duplodnaviria	Heunggongvirae	Uroviricota	Caudoviricetes	NA	NA	Traversvirus	Stx converting phage vB_EcoS_ST2-8624	NCBI RefSeq viral protein searching	1.82284	9.39331	14.3068	12.6261	2.35902
k141_137104aa6	Duplodnaviria	Heunggongvirae	Uroviricota	Caudoviricetes	NA	NA	NA	Acinetobacter phage YMC13/03/R2096	NCBI RefSeq viral protein searching	3.59971	6.80491	3.22476	0.704085	0.891742
k141_235565aa11	Duplodnaviria	Heunggongvirae	Uroviricota	Caudoviricetes	NA	Straboviridae	Krischvirus	Escherichia phage JSE	NCBI RefSeq viral protein searching	2.32748	12.625	5.65768	4.79896	1.21232
k141_288705aa6	Duplodnaviria	Heunggongvirae	Uroviricota	Caudoviricetes	NA	Herelleviridae	Baoshanvirus	Staphylococcus phage phiSA_BS2	NCBI RefSeq viral protein searching	0	0.0243104	5.69542	2.19911	0.158509
k141_677380aa0	Duplodnaviria	Heunggongvirae	Uroviricota	Caudoviricetes	NA	NA	NA	Lactococcus phage r1t	NCBI RefSeq viral protein searching	2.89662	0.713083	0.108008	0	0.0606452
k141_832814aa0	Duplodnaviria	Heunggongvirae	Uroviricota	Caudoviricetes	NA	Zierdtviridae	Chunghsingvirus	Corynebacterium phage P1201	NCBI RefSeq viral protein searching	2.25318	1.60364	0.111732	0.580259	0.0836486
k141_318428aa6	Duplodnaviria	Heunggongvirae	Uroviricota	Caudoviricetes	NA	NA	NA	NA	marker VOG HMM searching	0	0	8.04593	13.8614	17.3051
k141_252027aa41	Duplodnaviria	Heunggongvirae	Uroviricota	Caudoviricetes	NA	NA	Saphexavirus	Enterococcus phage vB_EfaS_IME198	NCBI RefSeq viral protein searching	1.22017	1.03147	1.31756	0.380138	4.25943
k141_262672aa6	Riboviria	Orthornavirae	Lenarviricota	Leviviricetes	NA	NA	NA	Bacillus phage 0105phi7-2	NCBI RefSeq viral protein searching	0	1.24694	39.0462	1.93259	4.99614
k141_744481aa0	Duplodnaviria	Heunggongvirae	Uroviricota	Caudoviricetes	NA	NA	NA	Lactobacillus phage LL-H	NCBI RefSeq viral protein searching	2.25211	0.42552	0.0855225	0.0657992	0.256107
k141_712936aa1	Duplodnaviria	Heunggongvirae	Uroviricota	Caudoviricetes	NA	NA	Jimmervirus	Brevibacillus phage Osiris	NCBI RefSeq viral protein searching	0.0133136	8.56626	14.1847	1.23792	2.34922
k141_431905aa41	Duplodnaviria	Heunggongvirae	Uroviricota	Caudoviricetes	NA	NA	Fernvirus	Paenibacillus phage PBL1c	NCBI RefSeq viral protein searching	0	41.8393	153.782	20.3116	14.378
k141_785337aa1	Duplodnaviria	Heunggongvirae	Uroviricota	Caudoviricetes	NA	Peduoviridae	Gegevirus	Klebsiella phage ST437-OXA245phi4.1	NCBI RefSeq viral protein searching	0.220381	7.55188	1.15642	0.222431	0.126256
k141_428087aa0	Duplodnaviria	Heunggongvirae	Uroviricota	Caudoviricetes	NA	Duneviridae	Unahavirus	Flavobacterium phage 23T	NCBI RefSeq viral protein searching	9.1717	0.941221	0.223564	0.200673	0.111581
k141_223918aa1	Duplodnaviria	Heunggongvirae	Uroviricota	Caudoviricetes	NA	NA	NA	NA	marker VOG HMM searching	34.6183	8.30226	0.708499	0.305666	0.411448
k141_293616aa0	Duplodnaviria	Heunggongvirae	Uroviricota	Caudoviricetes	NA	NA	Eponavirus	Faecalibacterium phage FP_Epona	NCBI RefSeq viral protein searching	14.3823	12.5284	3.06529	0.0649093	1.83166
k141_465279aa6	Duplodnaviria	Heunggongvirae	Uroviricota	Caudoviricetes	NA	NA	Astrithrvirus	Salmonella phage astrithr	NCBI RefSeq viral protein searching	0	6.38143	3.18598	0	0.463788
k141_453180aa0	Varidnaviria	Bamfordvirae	Nucleocytoviricota	Megaviricetes	Imitervirales	Mimiviridae	NA	NA	marker VOG HMM searching	16.2725	1.25489	0.548088	0.651357	0.1612
k141_42146aa41	Duplodnaviria	Heunggongvirae	Uroviricota	Caudoviricetes	NA	NA	Tandoganvirus	Anoxybacillus phage A403	NCBI RefSeq viral protein searching	0	0	2.85852	156.393	51.6011
k141_58174aa0	Duplodnaviria	Heunggongvirae	Uroviricota	Caudoviricetes	NA	NA	Phietavirus	Staphylococcus phage 92	NCBI RefSeq viral protein searching	23.0689	5.37382	0.709122	0.621966	0.297297
k141_688354aa1	Duplodnaviria	Heunggongvirae	Uroviricota	Caudoviricetes	NA	NA	NA	Staphylococcus phage SPbeta-like	NCBI RefSeq viral protein searching	0	3.22046	2.6504	0	0.250437
k141_1311aa6	Duplodnaviria	Heunggongvirae	Uroviricota	Caudoviricetes	NA	Chaseviridae	NA	Aeromonas phage BUCT696	NCBI RefSeq viral protein searching	0	1.49205	2.74604	1.52797	2.09255
k141_422281aa0	Varidnaviria	Bamfordvirae	Nucleocytoviricota	Megaviricetes	Imitervirales	Mimiviridae	NA	NA	marker VOG HMM searching	4.308	0.854026	0.143539	0.331309	0.0683845
k141_294313aa41	Duplodnaviria	Heunggongvirae	Uroviricota	Caudoviricetes	NA	NA	Donellivirus	Bacillus phage G	NCBI RefSeq viral protein searching	0	0.0358181	0.43673	1.47605	3.73668
k141_20895aa6	Duplodnaviria	Heunggongvirae	Uroviricota	Caudoviricetes	NA	NA	NA	Bacillus phage 0305phi8-36	NCBI RefSeq viral protein searching	0.0242608	0.77045	9.20445	10.4879	1.68178
k141_15665aa41	Duplodnaviria	Heunggongvirae	Uroviricota	Caudoviricetes	NA	Peduoviridae	Xuanwuvirus	Escherichia phage 520873	NCBI RefSeq viral protein searching	0	0	0	1.75327	2.708
k141_518808aa0	Duplodnaviria	Heunggongvirae	Uroviricota	Caudoviricetes	NA	NA	Audreyjarvisvirus	Lactococcus phage WRP3	NCBI RefSeq viral protein searching	23.1081	4.45582	0.821461	0.0980713	0.318098
k141_565447aa41	Duplodnaviria	Heunggongvirae	Uroviricota	Caudoviricetes	NA	NA	NA	NA	marker VOG HMM searching	0	0	0.0104979	0.106009	5.43861
k141_353316aa0	Duplodnaviria	Heunggongvirae	Uroviricota	Caudoviricetes	NA	NA	Colunavirus	Lactobacillus phage CL1	NCBI RefSeq viral protein searching	1.99414	0.574883	0.500682	0.152058	0.276196
k141_283267aa41	Duplodnaviria	Heunggongvirae	Uroviricota	Caudoviricetes	NA	NA	Perisivirus	Brucella phage Pr	NCBI RefSeq viral protein searching	0	0	0	4.14153	10.8687
k141_269117aa41	Duplodnaviria	Heunggongvirae	Uroviricota	Caudoviricetes	NA	NA	NA	Streptococcus phage 315.3	NCBI RefSeq viral protein searching	96.4499	59.6123	10.0142	1.59098	8.17876
k141_463951aa41	Duplodnaviria	Heunggongvirae	Uroviricota	Caudoviricetes	NA	Zierdtviridae	Chunghsingvirus	Corynebacterium phage P1201	NCBI RefSeq viral protein searching	0	0	0	14.3165	13.4148
k141_369309aa6	Duplodnaviria	Heunggongvirae	Uroviricota	Caudoviricetes	NA	NA	NA	NA	marker VOG HMM searching	0	2.91719	5.94375	1.5871	1.08191
k141_480395aa6	Duplodnaviria	Heunggongvirae	Uroviricota	Caudoviricetes	NA	NA	Lagaffevirus	Faecalibacterium phage FP_Lagaffe	NCBI RefSeq viral protein searching	0	24.3217	89.9116	5.37408	5.43901
k141_506153aa6	Duplodnaviria	Heunggongvirae	Uroviricota	Caudoviricetes	NA	NA	NA	NA	marker VOG HMM searching	0.00924428	1.04664	13.6732	0.692774	1.03197
k141_202144aa41	Duplodnaviria	Heunggongvirae	Uroviricota	Caudoviricetes	NA	NA	NA	NA	marker VOG HMM searching	0	0	0	0.00352303	13.46
k141_321948aa0	Duplodnaviria	Heunggongvirae	Uroviricota	Caudoviricetes	NA	NA	Astrithrvirus	Salmonella phage astrithr	NCBI RefSeq viral protein searching	2.59824	0.976699	1.01422	0.887297	1.5186
k141_320500aa6	Duplodnaviria	Heunggongvirae	Uroviricota	Caudoviricetes	NA	NA	NA	NA	marker VOG HMM searching	0.0131399	3.18405	2.99429	0.155001	0.798489
k141_601465aa1	Duplodnaviria	Heunggongvirae	Uroviricota	Caudoviricetes	NA	NA	Haetaevirus	Bacillus phage PBC2	NCBI RefSeq viral protein searching	0	11.519	1.61199	0.204273	0.416471
k141_130265aa1	Duplodnaviria	Heunggongvirae	Uroviricota	Caudoviricetes	NA	NA	NA	Lactococcus phage bIL285	NCBI RefSeq viral protein searching	2.57951	3.85843	0.38774	0.715965	0.0387044
k141_168202aa6	Duplodnaviria	Heunggongvirae	Uroviricota	Caudoviricetes	NA	NA	Rauchvirus	Bordetella phage BPP-1	NCBI RefSeq viral protein searching	0	0	24.079	1.82985	1.89121
k141_74260aa0	Duplodnaviria	Heunggongvirae	Uroviricota	Caudoviricetes	NA	Herelleviridae	Moonbeamvirus	Bacillus phage Moonbeam	NCBI RefSeq viral protein searching	3.66755	5.60649	1.96014	0.989684	1.33644
k141_539300aa0	Duplodnaviria	Heunggongvirae	Uroviricota	Caudoviricetes	NA	NA	Oengusvirus	Faecalibacterium phage FP_oengus	NCBI RefSeq viral protein searching	4.12714	1.56106	0.254228	0.216859	0.22343
k141_788705aa1	Varidnaviria	Bamfordvirae	Nucleocytoviricota	Megaviricetes	Algavirales	Phycodnaviridae	Chlorovirus	Paramecium bursaria Chlorella virus 1	NCBI RefSeq viral protein searching	31.4369	14.4634	0.940248	0.351065	0.155277
k141_455870aa1	Varidnaviria	Bamfordvirae	Nucleocytoviricota	Megaviricetes	Imitervirales	Mimiviridae	NA	NA	marker VOG HMM searching	0	3.68376	1.41699	0.0617097	0.0800631
k141_476367aa41	Duplodnaviria	Heunggongvirae	Uroviricota	Caudoviricetes	NA	NA	NA	Clostridium phage phiCTP1	NCBI RefSeq viral protein searching	288.261	56.8204	9.33263	3.31864	3.4641
k141_617900aa0	Duplodnaviria	Heunggongvirae	Uroviricota	Caudoviricetes	NA	NA	Punavirus	Escherichia phage P1	NCBI RefSeq viral protein searching	20.5608	0.77257	0.0552341	0.0695389	0.0150368
k141_127749aa11	Duplodnaviria	Heunggongvirae	Uroviricota	Caudoviricetes	NA	NA	NA	Geobacillus phage GBK2	NCBI RefSeq viral protein searching	0	0	0	3.87639	0.0314987
k141_395677aa1	Duplodnaviria	Heunggongvirae	Uroviricota	Caudoviricetes	NA	Peduoviridae	Xuanwuvirus	Escherichia phage 520873	NCBI RefSeq viral protein searching	0.272691	14.4958	1.68643	0.892033	1.26255
k141_33545aa6	Duplodnaviria	Heunggongvirae	Uroviricota	Caudoviricetes	NA	NA	Machinavirus	Erwinia phage vB_EamM_Caitlin	NCBI RefSeq viral protein searching	0	0.0182514	5.0707	13.575	0.428411
k141_315428aa1	Duplodnaviria	Heunggongvirae	Uroviricota	Caudoviricetes	NA	NA	Sophritavirus	Bacillus phage pW2	NCBI RefSeq viral protein searching	31.4472	5.30132	0.681567	0.126867	0.395038
k141_279478aa6	Duplodnaviria	Heunggongvirae	Uroviricota	Caudoviricetes	NA	NA	NA	Bacillus phage phBC6A51	NCBI RefSeq viral protein searching	0.0145395	0	56.8669	803.309	270.534
k141_332543aa41	Varidnaviria	Bamfordvirae	Nucleocytoviricota	Megaviricetes	Imitervirales	Mimiviridae	NA	NA	marker VOG HMM searching	0	0	0.208045	11.8999	2.82303
k141_412797aa0	Duplodnaviria	Heunggongvirae	Uroviricota	Caudoviricetes	NA	Herelleviridae	Schiekvirus	Enterococcus phage EfV12-phi1	NCBI RefSeq viral protein searching	6.45709	3.89595	0.777394	0.221653	0.328658
k141_65193aa11	Duplodnaviria	Heunggongvirae	Uroviricota	Caudoviricetes	NA	NA	NA	Brucella phage BiPBO1	NCBI RefSeq viral protein searching	0.0592796	0	0.0356425	27.2924	24.5092
k141_118585aa0	Duplodnaviria	Heunggongvirae	Uroviricota	Caudoviricetes	NA	NA	Zhangjivirus	Bacillus phage vB_BsuS_PJN02	NCBI RefSeq viral protein searching	3.61968	2.66207	1.46587	0.120837	0.179172
k141_538157aa0	Duplodnaviria	Heunggongvirae	Uroviricota	Caudoviricetes	NA	NA	NA	Staphylococcus phage SPbeta-like	NCBI RefSeq viral protein searching	2.97062	1.78333	0.807637	0.143395	0.186043
k141_64848aa0	Duplodnaviria	Heunggongvirae	Uroviricota	Caudoviricetes	NA	NA	Vieuvirus	Acinetobacter phage YMC11/11/R3177	NCBI RefSeq viral protein searching	3.9238	1.3327	0.403718	0.436798	0.207793
k141_136175aa41	Duplodnaviria	Heunggongvirae	Uroviricota	Caudoviricetes	NA	Aggregaviridae	Harrekavirus	Olleya phage Harreka_1	NCBI RefSeq viral protein searching	0	0	0	0.262079	8.82177
k141_715593aa1	Duplodnaviria	Heunggongvirae	Uroviricota	Caudoviricetes	NA	NA	Uetakevirus	Salmonella phage epsilon15	NCBI RefSeq viral protein searching	0.0170009	5.51633	0.0613318	0.141562	0
k141_233688aa6	Duplodnaviria	Heunggongvirae	Uroviricota	Caudoviricetes	NA	NA	Wanderervirus	Paenibacillus phage Wanderer	NCBI RefSeq viral protein searching	0	0	3.66089	0	0
k141_115092aa6	Varidnaviria	Bamfordvirae	Nucleocytoviricota	Megaviricetes	Algavirales	Phycodnaviridae	Coccolithovirus	Emiliania huxleyi virus 86	NCBI RefSeq viral protein searching	0	0	2.29952	0	0.30127
k141_789756aa0	Duplodnaviria	Heunggongvirae	Uroviricota	Caudoviricetes	NA	Autographiviridae	NA	NA	marker VOG HMM searching	9.69677	1.4616	0.864827	0.112143	0.974821
k141_130590aa6	Duplodnaviria	Heunggongvirae	Uroviricota	Caudoviricetes	NA	NA	Marienburgvirus	Enterobacteria phage BP-4795	NCBI RefSeq viral protein searching	0.0591107	15.9764	4.28269	1.25101	2.3681
k141_422283aa6	Duplodnaviria	Heunggongvirae	Uroviricota	Caudoviricetes	NA	NA	Toutatisvirus	Faecalibacterium phage FP_Toutatis	NCBI RefSeq viral protein searching	0.350284	1.54004	3.24786	0.550085	0.207468
k141_370504aa6	Duplodnaviria	Heunggongvirae	Uroviricota	Caudoviricetes	NA	NA	Fernvirus	Paenibacillus phage Leyra	NCBI RefSeq viral protein searching	8.04805	9.02869	4.69381	0.97729	0.289817
k141_206520aa41	Duplodnaviria	Heunggongvirae	Uroviricota	Caudoviricetes	NA	NA	Magadivirus	Bacillus phage Mgbh1	NCBI RefSeq viral protein searching	0	0	0.0194011	4.11979	21.3186
k141_315857aa41	Duplodnaviria	Heunggongvirae	Uroviricota	Caudoviricetes	NA	Zobellviridae	Siovirus	Roseobacter phage SIO1	NCBI RefSeq viral protein searching	0	0	0	0.111173	3.45268
k141_529596aa6	Duplodnaviria	Heunggongvirae	Uroviricota	Caudoviricetes	NA	NA	NA	Pseudoalteromonas phage HS5	NCBI RefSeq viral protein searching	51.7478	9.3854	5.00987	1.85962	5.9221
k141_102696aa0	Duplodnaviria	Heunggongvirae	Uroviricota	Caudoviricetes	NA	NA	NA	Enterococcus phage EFC-1	NCBI RefSeq viral protein searching	8.06552	1.45925	0.668894	0.289481	0.225347
k141_185717aa0	Duplodnaviria	Heunggongvirae	Uroviricota	Caudoviricetes	NA	NA	NA	Clostridium phage phi8074-B1	NCBI RefSeq viral protein searching	3.18456	0.288694	0.0773636	0.0446415	0
k141_34869aa41	Duplodnaviria	Heunggongvirae	Uroviricota	Caudoviricetes	NA	NA	NA	NA	marker VOG HMM searching	0	0	0	0.372147	2.99317
k141_347721aa0	Duplodnaviria	Heunggongvirae	Uroviricota	Caudoviricetes	NA	NA	NA	NA	marker VOG HMM searching	3.47201	0.600892	0.0460073	0.0132739	0.0516653
k141_189826aa0	Duplodnaviria	Heunggongvirae	Uroviricota	Caudoviricetes	NA	NA	Denvervirus	Enterococcus phage 9183	NCBI RefSeq viral protein searching	7.26353	2.05479	0.420728	0.287226	0.465815
k141_106614aa41	Duplodnaviria	Heunggongvirae	Uroviricota	Caudoviricetes	NA	NA	Ripduovirus	Ralstonia phage RP12	NCBI RefSeq viral protein searching	0	0	2.96885	52.0528	14.3189
k141_736444aa0	Duplodnaviria	Heunggongvirae	Uroviricota	Caudoviricetes	NA	NA	Magadivirus	Bacillus phage Mgbh1	NCBI RefSeq viral protein searching	4.45357	3.64057	1.25228	0.553489	1.39632
k141_172343aa1	Duplodnaviria	Heunggongvirae	Uroviricota	Caudoviricetes	NA	NA	Scapunavirus	Streptomyces phage Scap1	NCBI RefSeq viral protein searching	34.4669	8.5942	2.82594	1.05773	2.03941
k141_375966aa1	Varidnaviria	Bamfordvirae	Nucleocytoviricota	Megaviricetes	Imitervirales	Mimiviridae	NA	NA	marker VOG HMM searching	18.6503	10.9139	9.38001	4.76225	1.76341
k141_136012aa11	Duplodnaviria	Heunggongvirae	Uroviricota	Caudoviricetes	NA	NA	Phabquatrovirus	Bordetella phage vB_BbrM_PHB04	NCBI RefSeq viral protein searching	0	0	0	7.40206	4.08776
k141_258820aa1	Duplodnaviria	Heunggongvirae	Uroviricota	Caudoviricetes	NA	Herelleviridae	Elpedvirus	Lactobacillus phage LpeD	NCBI RefSeq viral protein searching	0.123646	4.1315	3.12244	0.926616	0.400735
k141_25770aa41	Duplodnaviria	Heunggongvirae	Uroviricota	Caudoviricetes	NA	NA	NA	Geobacillus virus E2	NCBI RefSeq viral protein searching	0	0	0	0.0191703	3.51936
k141_316108aa11	Monodnaviria	Loebvirae	Hofneiviricota	Faserviricetes	Tubulavirales	Inoviridae	Tertilicivirus	Pseudomonas phage Pf3	NCBI RefSeq viral protein searching	0	0	0.269277	11.3429	0.898016
k141_74409aa6	Varidnaviria	Bamfordvirae	Nucleocytoviricota	Pokkesviricetes	Chitovirales	Poxviridae	NA	Diachasmimorpha longicaudata entomopoxvirus	NCBI RefSeq viral protein searching	0	0.0837641	6.18273	0.0420961	0.191157
k141_518079aa6	Duplodnaviria	Heunggongvirae	Uroviricota	Caudoviricetes	NA	NA	Obolenskvirus	Acinetobacter phage AB1	NCBI RefSeq viral protein searching	0	0.501012	7.05042	0.212031	0.154739
k141_586199aa1	Duplodnaviria	Heunggongvirae	Uroviricota	Caudoviricetes	NA	NA	NA	NA	marker VOG HMM searching	124.65	18.6802	9.62507	2.03319	15.2781
k141_252707aa6	Duplodnaviria	Heunggongvirae	Uroviricota	Caudoviricetes	NA	NA	NA	Pseudomonas phage YMC11/07/P54_PAE_BP	NCBI RefSeq viral protein searching	0	0.677562	2.38994	0.27241	0.751037
k141_293387aa6	Duplodnaviria	Heunggongvirae	Uroviricota	Caudoviricetes	NA	Peduoviridae	Felsduovirus	Salmonella phage SEN8	NCBI RefSeq viral protein searching	0.869122	28.984	5.35633	1.99352	3.84703
k141_307870aa0	Duplodnaviria	Heunggongvirae	Uroviricota	Caudoviricetes	Crassvirales	Steigviridae	Kahnovirus	uncultured phage cr44_1	NCBI RefSeq viral protein searching	56.0404	8.27222	0.526483	0.447704	0.871287
k141_91063aa0	Duplodnaviria	Heunggongvirae	Uroviricota	Caudoviricetes	NA	Peduoviridae	Eganvirus	Salmonella phage PSP3	NCBI RefSeq viral protein searching	2.12856	0.0515611	0	0	0
k141_11823aa0	Varidnaviria	Bamfordvirae	Nucleocytoviricota	Megaviricetes	Imitervirales	Mimiviridae	NA	NA	marker VOG HMM searching	2.67764	0.211264	0.0367991	0.0212343	0
k141_711890aa1	Duplodnaviria	Heunggongvirae	Uroviricota	Caudoviricetes	NA	Autographiviridae	NA	NA	marker VOG HMM searching	0.0721414	5.03022	0.0173503	0.100117	0.389681
k141_55941aa0	Duplodnaviria	Heunggongvirae	Uroviricota	Caudoviricetes	NA	Fervensviridae	Deepoceanvirus	Methanocaldococcus fervens tailed virus 1	NCBI RefSeq viral protein searching	75.4487	4.82319	1.46504	0.194512	0.126181
k141_578953aa0	Duplodnaviria	Heunggongvirae	Uroviricota	Caudoviricetes	NA	NA	NA	Cyanophage PSS2	NCBI RefSeq viral protein searching	3.27273	2.52126	0.14851	0.0979379	0.0158833
k141_79092aa41	Duplodnaviria	Heunggongvirae	Uroviricota	Caudoviricetes	NA	NA	NA	Bacillus phage phBC6A51	NCBI RefSeq viral protein searching	0	0	0.338991	0.0652032	1.988
k141_808219aa0	Duplodnaviria	Heunggongvirae	Uroviricota	Caudoviricetes	NA	Rountreeviridae	Minhovirus	Enterococcus phage vB_EfaP_IME199	NCBI RefSeq viral protein searching	4.74248	1.10419	0.0223644	0.335531	0.0334864
k141_350971aa1	Duplodnaviria	Heunggongvirae	Uroviricota	Caudoviricetes	NA	NA	Phietavirus	Staphylococcus phage 37	NCBI RefSeq viral protein searching	0.0926244	4.263	1.72643	0	0.111183
k141_534771aa0	Duplodnaviria	Heunggongvirae	Uroviricota	Caudoviricetes	NA	NA	Fukuivirus	Microcystis phage LMM01	NCBI RefSeq viral protein searching	7.67866	2.16933	1.14424	0.337811	0.239062
k141_577469aa0	Duplodnaviria	Heunggongvirae	Uroviricota	Caudoviricetes	NA	NA	Junavirus	Lactobacillus phage J-1	NCBI RefSeq viral protein searching	2.72998	2.68774	1.7128	0.131779	2.22264
k141_740370aa0	Duplodnaviria	Heunggongvirae	Uroviricota	Caudoviricetes	NA	NA	Astrithrvirus	Salmonella phage astrithr	NCBI RefSeq viral protein searching	7.7285	2.41791	0.659824	0.939701	0.588571
k141_95752aa41	Duplodnaviria	Heunggongvirae	Uroviricota	Caudoviricetes	NA	NA	Magadivirus	Bacillus phage Mgbh1	NCBI RefSeq viral protein searching	0	0.0276946	11.3123	73.2648	40.6114
k141_487358aa6	Duplodnaviria	Heunggongvirae	Uroviricota	Caudoviricetes	NA	NA	NA	Bacillus phage phBC6A51	NCBI RefSeq viral protein searching	0	0.0520861	7.2944	0.104705	0.108676
k141_262006aa41	Duplodnaviria	Heunggongvirae	Uroviricota	Caudoviricetes	NA	NA	NA	NA	marker VOG HMM searching	0	0.0910943	8.95313	7.23323	5.52973
k141_520411aa0	Duplodnaviria	Heunggongvirae	Uroviricota	Caudoviricetes	NA	NA	NA	Bacillus phage vB_BhaS-171	NCBI RefSeq viral protein searching	3.91423	3.3065	0.175414	0.32053	0.0437748
k141_452059aa41	Duplodnaviria	Heunggongvirae	Uroviricota	Caudoviricetes	NA	NA	NA	Pseudomonas phage YMC11/02/R656	NCBI RefSeq viral protein searching	0	0	0.506214	5.05465	7.67845
k141_342950aa1	Duplodnaviria	Heunggongvirae	Uroviricota	Caudoviricetes	NA	NA	Spbetavirus	Bacillus phage SPBc2	NCBI RefSeq viral protein searching	0.332068	5.2241	0.758302	0.0558596	0.190242
k141_92435aa1	Duplodnaviria	Heunggongvirae	Uroviricota	Caudoviricetes	NA	NA	NA	NA	marker VOG HMM searching	45.9221	9.08061	1.81553	2.09524	1.20475
k141_75845aa0	Duplodnaviria	Heunggongvirae	Uroviricota	Caudoviricetes	NA	NA	NA	Staphylococcus phage SPbeta-like	NCBI RefSeq viral protein searching	7.36763	1.11818	0.593816	0.191885	0.106695
k141_141175aa6	Duplodnaviria	Heunggongvirae	Uroviricota	Caudoviricetes	NA	NA	Maxrubnervirus	Pseudomonas phage PMBT3	NCBI RefSeq viral protein searching	0	1.8554	2.20352	0.0169535	1.17677
k141_295969aa0	Riboviria	Orthornavirae	Lenarviricota	Leviviricetes	NA	NA	NA	Bacillus phage 0105phi7-2	NCBI RefSeq viral protein searching	52.81	3.00688	1.33915	1.37375	0.334185
k141_845479aa0	Duplodnaviria	Heunggongvirae	Uroviricota	Caudoviricetes	NA	NA	NA	Mannheimia phage vB_MhM_3927AP2	NCBI RefSeq viral protein searching	3.21458	0.350762	0	0.00451993	0.00586422
k141_157003aa11	Riboviria	Orthornavirae	Pisuviricota	Pisoniviricetes	NA	NA	NA	Actinoplanes phage phiAsp2	NCBI RefSeq viral protein searching	0	0	0.0412666	6.76267	1.48293
k141_337638aa6	Duplodnaviria	Heunggongvirae	Uroviricota	Caudoviricetes	NA	NA	Spbetavirus	Bacillus phage SPBc2	NCBI RefSeq viral protein searching	31.6555	9.32031	4.11727	3.66939	1.73317
k141_391130aa6	Duplodnaviria	Heunggongvirae	Uroviricota	Caudoviricetes	NA	NA	NA	NA	marker VOG HMM searching	0.179724	4.86555	2.4005	1.67468	0.577859
k141_451206aa11	Duplodnaviria	Heunggongvirae	Uroviricota	Caudoviricetes	NA	NA	NA	Caulobacter phage Cr30	NCBI RefSeq viral protein searching	0	0	0	10.393	1.51972
k141_157843aa6	Duplodnaviria	Heunggongvirae	Uroviricota	Caudoviricetes	NA	NA	NA	NA	marker VOG HMM searching	0	0.0609	2.6838	0.722292	1.5645
k141_385566aa0	Duplodnaviria	Heunggongvirae	Uroviricota	Caudoviricetes	NA	NA	NA	NA	marker VOG HMM searching	19.5649	2.22267	1.77812	0.970439	0.865606
k141_475759aa0	Duplodnaviria	Heunggongvirae	Uroviricota	Caudoviricetes	NA	NA	Shirahamavirus	Tenacibaculum phage PTm1	NCBI RefSeq viral protein searching	2.9475	0.376007	0.0192632	0	0
k141_295091aa11	Duplodnaviria	Heunggongvirae	Uroviricota	Caudoviricetes	NA	NA	NA	NA	marker VOG HMM searching	0	0	0	16.4177	13.7319
k141_644123aa0	Duplodnaviria	Heunggongvirae	Uroviricota	Caudoviricetes	NA	NA	NA	Lactobacillus phage LfeSau	NCBI RefSeq viral protein searching	3.71508	0.851966	0.510125	0.10704	0.127302
k141_265789aa0	Duplodnaviria	Heunggongvirae	Uroviricota	Caudoviricetes	NA	NA	NA	Clostridium phage phiCD211	NCBI RefSeq viral protein searching	8.48776	17.7527	2.62729	3.42471	0.707527
k141_103045aa41	Duplodnaviria	Heunggongvirae	Uroviricota	Caudoviricetes	NA	NA	NA	Pseudoalteromonas phage H103	NCBI RefSeq viral protein searching	0	0	0.276693	0.0228087	2.08626
k141_261597aa11	Duplodnaviria	Heunggongvirae	Uroviricota	Caudoviricetes	NA	NA	NA	Lactococcus phage TP901-1	NCBI RefSeq viral protein searching	0	0.142515	12.7264	30.6731	2.58325
k141_385390aa1	Duplodnaviria	Heunggongvirae	Uroviricota	Caudoviricetes	NA	NA	NA	Mannheimia phage vB_MhS_1152AP2	NCBI RefSeq viral protein searching	1.01444	4.75312	0.299973	0.646221	0.254519
k141_155901aa1	Duplodnaviria	Heunggongvirae	Uroviricota	Caudoviricetes	NA	NA	Zhangjivirus	Bacillus phage vB_BsuS_PJN02	NCBI RefSeq viral protein searching	0	2.82257	0.11847	0	0.0443465
k141_71440aa41	Duplodnaviria	Heunggongvirae	Uroviricota	Caudoviricetes	NA	NA	Polybotosvirus	Agrobacterium phage Atu_ph07	NCBI RefSeq viral protein searching	0	0	0	0.875063	3.18971
k141_212355aa41	Duplodnaviria	Heunggongvirae	Uroviricota	Caudoviricetes	NA	NA	Meadowvirus	Erwinia phage AH04	NCBI RefSeq viral protein searching	0.032449	0.190415	0.877963	17.9342	11.2397
k141_391336aa11	Duplodnaviria	Heunggongvirae	Uroviricota	Caudoviricetes	NA	NA	NA	NA	marker VOG HMM searching	0	0	24.5618	32.2685	1.44885
k141_515217aa41	Duplodnaviria	Heunggongvirae	Uroviricota	Caudoviricetes	NA	NA	Jenstvirus	Brevibacillus phage Jenst	NCBI RefSeq viral protein searching	0	1.00489	11.5719	2.83769	3.65046
k141_738082aa0	Duplodnaviria	Heunggongvirae	Uroviricota	Caudoviricetes	NA	NA	Spbetavirus	Bacillus phage SPBc2	NCBI RefSeq viral protein searching	2.78892	2.39214	0.60977	0.410501	0.133148
k141_451841aa6	Duplodnaviria	Heunggongvirae	Uroviricota	Caudoviricetes	NA	NA	NA	Geobacillus virus E3	NCBI RefSeq viral protein searching	0.207571	9.68074	11.9673	0.35208	1.01741
k141_246077aa41	Duplodnaviria	Heunggongvirae	Uroviricota	Caudoviricetes	NA	NA	NA	NA	marker VOG HMM searching	0	0	4.82486	5.18806	5.30942
k141_619812aa1	Duplodnaviria	Heunggongvirae	Uroviricota	Caudoviricetes	NA	NA	Gorganvirus	Proteus phage VB_PmiS-Isfahan	NCBI RefSeq viral protein searching	0.997244	3.18304	1.04347	0.161763	0.839493
k141_27741aa6	Duplodnaviria	Heunggongvirae	Uroviricota	Caudoviricetes	NA	NA	NA	Lactobacillus prophage Lj965	NCBI RefSeq viral protein searching	0	0.0970438	6.22617	2.30844	2.86846
k141_490575aa1	Duplodnaviria	Heunggongvirae	Uroviricota	Caudoviricetes	NA	Salasmaviridae	Beecentumtrevirus	Bacillus phage vB_BsuP-Goe1	NCBI RefSeq viral protein searching	0.166104	8.67343	0.290536	0.167649	0.0951609
k141_498834aa0	Duplodnaviria	Heunggongvirae	Uroviricota	Caudoviricetes	NA	NA	Sarumanvirus	Burkholderia phage BcepSauron	NCBI RefSeq viral protein searching	2.91873	0.921588	0	0	0.0611082
k141_368278aa1	Duplodnaviria	Heunggongvirae	Uroviricota	Caudoviricetes	NA	NA	Finchvirus	Rhodococcus phage Finch	NCBI RefSeq viral protein searching	0.922738	5.25888	0.944351	1.71651	1.25491
k141_50351aa6	Duplodnaviria	Heunggongvirae	Uroviricota	Caudoviricetes	NA	NA	Jarrellvirus	Bacillus phage BCASJ1c	NCBI RefSeq viral protein searching	0.461748	4.00747	5.52618	0	1.74198
k141_78845aa6	Duplodnaviria	Heunggongvirae	Uroviricota	Caudoviricetes	NA	NA	NA	Enterococcus phage phiFL4A	NCBI RefSeq viral protein searching	0.227443	4.3791	25.284	7.06692	5.51716
k141_780250aa1	Duplodnaviria	Heunggongvirae	Uroviricota	Caudoviricetes	NA	NA	Oengusvirus	Faecalibacterium phage FP_oengus	NCBI RefSeq viral protein searching	1.75388	3.47662	0.85616	0.385587	0.656601
k141_62229aa6	Duplodnaviria	Heunggongvirae	Uroviricota	Caudoviricetes	NA	NA	NA	Staphylococcus phage SPbeta-like	NCBI RefSeq viral protein searching	0	0.0130547	8.19758	1.45648	0.314944
k141_736200aa0	Duplodnaviria	Heunggongvirae	Uroviricota	Caudoviricetes	NA	NA	Tantvirus	NA	vContact2 clustering	3.69292	1.80245	1.85034	1.68078	0.866907
k141_404386aa41	Duplodnaviria	Heunggongvirae	Uroviricota	Caudoviricetes	NA	NA	Magadivirus	Bacillus phage Mgbh1	NCBI RefSeq viral protein searching	2.99798	3.21241	2.1343	0.673441	1.58588
k141_44259aa41	Duplodnaviria	Heunggongvirae	Uroviricota	Caudoviricetes	NA	NA	NA	Clostridium phage phiCTC2A	NCBI RefSeq viral protein searching	0	0	1.56068	18.6198	8.3999
k141_132536aa41	Duplodnaviria	Heunggongvirae	Uroviricota	Caudoviricetes	NA	NA	Triavirus	Staphylococcus phage StauST398-2	NCBI RefSeq viral protein searching	0	0.23294	3.65172	40.1214	12.261
k141_480302aa0	Duplodnaviria	Heunggongvirae	Uroviricota	Caudoviricetes	NA	NA	Phifelvirus	Enterococcus phage phiFL3A	NCBI RefSeq viral protein searching	17.4842	6.24448	1.23347	0.194115	1.00739
k141_76930aa0	Varidnaviria	Bamfordvirae	Nucleocytoviricota	Megaviricetes	Imitervirales	Mimiviridae	NA	NA	marker VOG HMM searching	9.24333	7.87651	1.3836	1.56993	0.406211
k141_341448aa0	Duplodnaviria	Heunggongvirae	Uroviricota	Caudoviricetes	NA	Herelleviridae	Schiekvirus	Enterococcus phage EFDG1	NCBI RefSeq viral protein searching	4.09971	2.12939	3.12181	0.303205	1.16858
k141_314765aa1	Duplodnaviria	Heunggongvirae	Uroviricota	Caudoviricetes	NA	NA	Tandoganvirus	Anoxybacillus phage A403	NCBI RefSeq viral protein searching	0	14.8079	9.43385	1.28086	5.16822
k141_141628aa41	Duplodnaviria	Heunggongvirae	Uroviricota	Caudoviricetes	NA	NA	Fipvunavirus	Flavobacterium phage Fpv3	NCBI RefSeq viral protein searching	0	0.0137209	3.79409	5.49341	10.1079
k141_363509aa6	Varidnaviria	Bamfordvirae	Nucleocytoviricota	Megaviricetes	Imitervirales	Mimiviridae	NA	NA	marker VOG HMM searching	0	0.922407	10.3288	1.68869	2.51312
k141_490268aa6	Duplodnaviria	Heunggongvirae	Uroviricota	Caudoviricetes	NA	NA	Jarrellvirus	Bacillus phage BCASJ1c	NCBI RefSeq viral protein searching	0	0.249045	3.56337	0	0
k141_433024aa6	Riboviria	Orthornavirae	Lenarviricota	Leviviricetes	NA	NA	NA	Microbacterium phage Footloose	NCBI RefSeq viral protein searching	0	0.279461	4.77931	0.127677	1.54055
k141_27544aa1	Duplodnaviria	Heunggongvirae	Uroviricota	Caudoviricetes	NA	NA	NA	Rhodococcus phage ReqiDocB7	NCBI RefSeq viral protein searching	0	6.75326	0.0566628	2.11873	0.127262
k141_296432aa6	Duplodnaviria	Heunggongvirae	Uroviricota	Caudoviricetes	NA	NA	Amigovirus	Arthrobacter phage Amigo	NCBI RefSeq viral protein searching	0	0	2.9579	0	0
k141_536033aa1	Duplodnaviria	Heunggongvirae	Uroviricota	Caudoviricetes	NA	NA	NA	NA	marker VOG HMM searching	0	3.82516	0.112549	0	0.0674079
k141_339097aa6	Duplodnaviria	Heunggongvirae	Uroviricota	Caudoviricetes	NA	NA	Magadivirus	Bacillus phage Mgbh1	NCBI RefSeq viral protein searching	0	0	4.80083	0	0.0816854
k141_179953aa0	Duplodnaviria	Heunggongvirae	Uroviricota	Caudoviricetes	NA	NA	NA	Geobacillus virus E2	NCBI RefSeq viral protein searching	3.42196	1.50668	0.101919	0.117622	0.038151
k141_63504aa0	Duplodnaviria	Heunggongvirae	Uroviricota	Caudoviricetes	NA	NA	NA	Clostridium phage vB_CpeS-CP51	NCBI RefSeq viral protein searching	7.26308	1.82799	1.16513	0.739038	0.399516
k141_768899aa0	Duplodnaviria	Heunggongvirae	Uroviricota	Caudoviricetes	NA	NA	Shirahamavirus	Tenacibaculum phage PTm1	NCBI RefSeq viral protein searching	2.53777	0.190922	0.0195623	0.0677287	0.0878723
k141_443115aa0	Duplodnaviria	Heunggongvirae	Uroviricota	Caudoviricetes	NA	Straboviridae	Lasallevirus	Acinetobacter phage Acj61	NCBI RefSeq viral protein searching	6.14489	1.50268	0.598804	0.470207	0.291162
k141_550820aa41	Duplodnaviria	Heunggongvirae	Uroviricota	Caudoviricetes	NA	NA	NA	Pseudomonas phage MD8	NCBI RefSeq viral protein searching	0.0131984	0.382693	0.793567	0.0183166	2.92301
k141_723540aa0	Varidnaviria	Bamfordvirae	Nucleocytoviricota	Megaviricetes	Imitervirales	Mimiviridae	NA	NA	marker VOG HMM searching	1.85212	0.169544	0	0	0
k141_38167aa6	Duplodnaviria	Heunggongvirae	Uroviricota	Caudoviricetes	NA	NA	NA	Bacillus phage vB_BanS_Athena	NCBI RefSeq viral protein searching	0	0	3.07523	0.0716976	0.139532
k141_202391aa1	Duplodnaviria	Heunggongvirae	Uroviricota	Caudoviricetes	NA	Herelleviridae	Bequatrovirus	Bacillus phage B5S	NCBI RefSeq viral protein searching	6.54752	2.20647	0.21352	0.123208	0.379649
k141_464827aa11	Duplodnaviria	Heunggongvirae	Uroviricota	Caudoviricetes	NA	NA	Jarrellvirus	Bacillus phage BCASJ1c	NCBI RefSeq viral protein searching	0	0	0.0565205	4.566	0.0846285
k141_836657aa0	Duplodnaviria	Heunggongvirae	Uroviricota	Caudoviricetes	NA	NA	Vieuvirus	Acinetobacter phage YMC11/11/R3177	NCBI RefSeq viral protein searching	4.90785	1.57368	0.307676	0.19368	0.335044
k141_295931aa6	Duplodnaviria	Heunggongvirae	Uroviricota	Caudoviricetes	NA	NA	Phietavirus	Staphylococcus phage 80	NCBI RefSeq viral protein searching	0	3.23	5.81721	0.681366	1.56003
k141_501775aa0	Duplodnaviria	Heunggongvirae	Uroviricota	Caudoviricetes	NA	NA	NA	Clostridium phage phiCP26F	NCBI RefSeq viral protein searching	147.288	19.8642	3.00494	1.21208	1.59442
k141_366677aa41	Duplodnaviria	Heunggongvirae	Uroviricota	Caudoviricetes	NA	NA	NA	Deep-sea thermophilic phage D6E	NCBI RefSeq viral protein searching	0	25.9298	8.22575	0.203839	3.09801
k141_84344aa6	Duplodnaviria	Heunggongvirae	Uroviricota	Caudoviricetes	NA	NA	Magadivirus	Bacillus phage Mgbh1	NCBI RefSeq viral protein searching	0.152782	2.97091	4.71559	0.265038	0.630418
k141_572549aa0	Duplodnaviria	Heunggongvirae	Uroviricota	Caudoviricetes	NA	NA	NA	Clostridium phage CI461P1	NCBI RefSeq viral protein searching	10.9755	1.04512	0.119767	0.0552875	0.502116
k141_326723aa0	Duplodnaviria	Heunggongvirae	Uroviricota	Caudoviricetes	NA	Schitoviridae	Matsuvirus	Pseudoalteromonas phage pYD6-A	NCBI RefSeq viral protein searching	3.12988	0.953719	0.363396	0.029956	0.330356
k141_181992aa6	Duplodnaviria	Heunggongvirae	Uroviricota	Caudoviricetes	NA	NA	Tandoganvirus	Anoxybacillus phage A403	NCBI RefSeq viral protein searching	0	1.64078	48.206	2.38603	3.07291
k141_742595aa1	Duplodnaviria	Heunggongvirae	Uroviricota	Caudoviricetes	NA	NA	Brigitvirus	Faecalibacterium phage FP_Brigit	NCBI RefSeq viral protein searching	1.57537	5.77882	0.862384	0.0978935	0.349274
k141_334473aa0	Duplodnaviria	Heunggongvirae	Uroviricota	Caudoviricetes	NA	NA	NA	NA	marker VOG HMM searching	3.30749	0.167304	0	0.0124562	0
k141_411854aa0	Duplodnaviria	Heunggongvirae	Uroviricota	Caudoviricetes	NA	NA	Tandoganvirus	Anoxybacillus phage A403	NCBI RefSeq viral protein searching	44.5581	17.4668	2.72994	0.586652	1.74778
k141_78140aa6	Duplodnaviria	Heunggongvirae	Uroviricota	Caudoviricetes	NA	NA	NA	Bacillus phage vB_BhaS-171	NCBI RefSeq viral protein searching	0	0.0275032	5.77275	0.0276438	0.0537982
k141_775343aa0	Duplodnaviria	Heunggongvirae	Uroviricota	Caudoviricetes	NA	Stanwilliamsviridae	Tomasvirus	Streptomyces phage Tomas	NCBI RefSeq viral protein searching	1.99366	0.664451	0.289344	0.238517	0.108309
k141_329358aa11	Duplodnaviria	Heunggongvirae	Uroviricota	Caudoviricetes	NA	NA	NA	Bacillus phage 049ML001	NCBI RefSeq viral protein searching	0	1.07623	49.0602	8.16216	9.56902
k141_420458aa11	Duplodnaviria	Heunggongvirae	Uroviricota	Caudoviricetes	NA	NA	Pawinskivirus	Pseudomonas phage vB_PaeM_PS119XW	NCBI RefSeq viral protein searching	0	0.0408625	1.74383	4.62737	0.852585
k141_416755aa41	Duplodnaviria	Heunggongvirae	Uroviricota	Caudoviricetes	NA	Peduoviridae	Xuanwuvirus	Escherichia phage 520873	NCBI RefSeq viral protein searching	0	0	0.205246	2.06076	5.37805
k141_643090aa1	Duplodnaviria	Heunggongvirae	Uroviricota	Caudoviricetes	NA	NA	Astrithrvirus	Salmonella phage astrithr	NCBI RefSeq viral protein searching	0.12696	4.39454	1.34246	0.0486052	0.957742
k141_190234aa1	Duplodnaviria	Heunggongvirae	Uroviricota	Caudoviricetes	NA	NA	Oengusvirus	Faecalibacterium phage FP_oengus	NCBI RefSeq viral protein searching	2.43067	2.34295	0.0551498	0.19094	0.165152
k141_206174aa11	Duplodnaviria	Heunggongvirae	Uroviricota	Caudoviricetes	NA	NA	NA	Rhizobium phage RHEph10	NCBI RefSeq viral protein searching	0	0	0.463777	5.69403	3.85401
k141_748861aa1	Varidnaviria	Bamfordvirae	Nucleocytoviricota	Megaviricetes	Imitervirales	Mimiviridae	NA	NA	marker VOG HMM searching	0.284217	10.6937	0.663837	0.826796	1.1219
k141_294133aa41	Duplodnaviria	Heunggongvirae	Uroviricota	Caudoviricetes	NA	NA	NA	Sinorhizobium phage phiLM21	NCBI RefSeq viral protein searching	0	0	0	0.132324	2.16745
k141_167152aa11	Duplodnaviria	Heunggongvirae	Uroviricota	Caudoviricetes	NA	NA	NA	NA	marker VOG HMM searching	0.0176119	0.510666	7.54871	27.6715	2.9899
k141_620925aa0	Duplodnaviria	Heunggongvirae	Uroviricota	Caudoviricetes	NA	NA	Shamshuipovirus	Escherichia phage HK022	NCBI RefSeq viral protein searching	10.4043	1.70904	0.379133	0.129643	0.0841005
k141_430444aa41	Duplodnaviria	Heunggongvirae	Uroviricota	Caudoviricetes	NA	Peduoviridae	Kisquattuordecimvirus	Burkholderia phage KS14	NCBI RefSeq viral protein searching	0	0	0.187552	0.896712	5.10496
k141_248931aa41	Duplodnaviria	Heunggongvirae	Uroviricota	Caudoviricetes	NA	Demerecviridae	Tequintavirus	Escherichia phage vB_EcoS_HdH2	NCBI RefSeq viral protein searching	0	0	0	3.25709	11.5765
k141_363098aa1	Duplodnaviria	Heunggongvirae	Uroviricota	Caudoviricetes	NA	Schitoviridae	Johnsonvirus	Erwinia phage vB_EamP_Frozen	NCBI RefSeq viral protein searching	0.53426	3.68836	0.530727	0.612496	0.167297
k141_280237aa1	Duplodnaviria	Heunggongvirae	Uroviricota	Caudoviricetes	NA	NA	NA	Enterococcus phage phiFL4A	NCBI RefSeq viral protein searching	20.2279	6.50307	1.06399	0.916216	1.29288
k141_247407aa11	Duplodnaviria	Heunggongvirae	Uroviricota	Caudoviricetes	NA	Drexlerviridae	Nouzillyvirus	Escherichia phage vB_EcoS_ESCO41	NCBI RefSeq viral protein searching	4.81828	19.6775	4.47934	2.06426	2.23183
k141_64148aa1	Duplodnaviria	Heunggongvirae	Uroviricota	Caudoviricetes	NA	NA	NA	Salmonella phage ST64B	NCBI RefSeq viral protein searching	0.677606	6.8208	0.525701	0.940377	0.472281
k141_20566aa0	Duplodnaviria	Heunggongvirae	Uroviricota	Caudoviricetes	NA	NA	Eneladusvirus	Serratia phage BF	NCBI RefSeq viral protein searching	4.78039	2.34759	0.177789	0.444559	0.0443675
k141_331549aa11	Duplodnaviria	Heunggongvirae	Uroviricota	Caudoviricetes	NA	NA	Oslovirus	Escherichia phage ArgO145	NCBI RefSeq viral protein searching	0.023647	0.0979508	2.94313	6.25166	3.73617
k141_175948aa6	Duplodnaviria	Heunggongvirae	Uroviricota	Caudoviricetes	NA	NA	Magadivirus	Bacillus phage Mgbh1	NCBI RefSeq viral protein searching	0	0	3.88373	0.320149	0.0159756
k141_66615aa11	Duplodnaviria	Heunggongvirae	Uroviricota	Caudoviricetes	NA	NA	Rockvillevirus	Bacillus phage phi4J1	NCBI RefSeq viral protein searching	0.133771	5.17167	19.2231	10.3962	9.28818
k141_352574aa1	Duplodnaviria	Heunggongvirae	Uroviricota	Caudoviricetes	NA	NA	Kenoshavirus	Gordonia phage OhMyWard	NCBI RefSeq viral protein searching	1.27425	5.00225	0.450682	0	0.0899746
k141_133740aa0	Duplodnaviria	Heunggongvirae	Uroviricota	Caudoviricetes	NA	NA	NA	Streptococcus phage EJ-1	NCBI RefSeq viral protein searching	1.57116	4.60257	0.459574	0.707173	0.172031
k141_67427aa1	Duplodnaviria	Heunggongvirae	Uroviricota	Caudoviricetes	NA	NA	Astrithrvirus	Salmonella phage astrithr	NCBI RefSeq viral protein searching	59.8322	12.7397	2.63202	3.53506	4.31466
k141_353089aa1	Duplodnaviria	Heunggongvirae	Uroviricota	Caudoviricetes	NA	Schitoviridae	Stoningtonvirus	Vibrio phage VBP47	NCBI RefSeq viral protein searching	0.040481	2.85057	2.04453	0.280896	0.595251
k141_670110aa0	Duplodnaviria	Heunggongvirae	Uroviricota	Caudoviricetes	NA	NA	NA	Clostridium phage phi3626	NCBI RefSeq viral protein searching	5.70233	5.33012	0.942567	0.720659	0.202876
k141_744784aa0	Duplodnaviria	Heunggongvirae	Uroviricota	Caudoviricetes	NA	NA	NA	Clostridium phage phiCP34O	NCBI RefSeq viral protein searching	7.59852	0.771095	0.0814022	0.0234859	0.106649
k141_469342aa6	Duplodnaviria	Heunggongvirae	Uroviricota	Caudoviricetes	NA	NA	Amigovirus	Arthrobacter phage Amigo	NCBI RefSeq viral protein searching	0	0	3.46416	0.13476	0.05828
k141_62841aa6	Duplodnaviria	Heunggongvirae	Uroviricota	Caudoviricetes	NA	NA	Schmidvirus	Helicobacter phage phiHP33	NCBI RefSeq viral protein searching	0	0	5.60189	0.331767	0.0814344
k141_223812aa6	Duplodnaviria	Heunggongvirae	Uroviricota	Caudoviricetes	NA	NA	NA	Clostridium phage c-st	NCBI RefSeq viral protein searching	0.0426209	213.119	176.411	2.80958	10.4559
k141_435246aa1	Duplodnaviria	Heunggongvirae	Uroviricota	Caudoviricetes	NA	Herelleviridae	Nitunavirus	Bacillus phage SPG24	NCBI RefSeq viral protein searching	0.432035	5.5091	3.02551	0.493768	0.617743
k141_375614aa0	Duplodnaviria	Heunggongvirae	Uroviricota	Caudoviricetes	NA	NA	Donellivirus	Bacillus phage G	NCBI RefSeq viral protein searching	2.46148	0.0352193	0.0153367	0.0353992	0
k141_286767aa6	Duplodnaviria	Heunggongvirae	Uroviricota	Caudoviricetes	NA	NA	NA	Brevibacillus phage Sundance	NCBI RefSeq viral protein searching	0.479442	12.7018	4.76846	1.45549	0.251783
k141_252327aa0	Duplodnaviria	Heunggongvirae	Uroviricota	Caudoviricetes	NA	Straboviridae	Lasallevirus	Acinetobacter phage Acj61	NCBI RefSeq viral protein searching	2.82545	0.192652	0.0419465	0	0.0942101
k141_572390aa0	Duplodnaviria	Heunggongvirae	Uroviricota	Caudoviricetes	NA	NA	Tandoganvirus	Anoxybacillus phage A403	NCBI RefSeq viral protein searching	8.01174	1.99732	0.783742	0.198547	0.214665
k141_210434aa1	Duplodnaviria	Heunggongvirae	Uroviricota	Caudoviricetes	NA	Herelleviridae	Harbinvirus	Lactobacillus phage Bacchae	NCBI RefSeq viral protein searching	2.59959	4.50475	0.0839212	0.338978	0.172777
k141_481273aa0	Duplodnaviria	Heunggongvirae	Uroviricota	Caudoviricetes	NA	Schitoviridae	Presleyvirus	Acinetobacter phage Presley	NCBI RefSeq viral protein searching	12.6183	0.658343	0.143342	0.330854	0.260619
k141_150829aa11	Duplodnaviria	Heunggongvirae	Uroviricota	Caudoviricetes	NA	NA	Jacevirus	Gordonia phage Jace	NCBI RefSeq viral protein searching	1.40316	2.7646	1.17544	4.52911	2.01549
k141_183334aa0	Duplodnaviria	Heunggongvirae	Uroviricota	Caudoviricetes	NA	NA	Maenadvirus	Lactobacillus phage P1	NCBI RefSeq viral protein searching	6.3702	6.55393	1.72067	2.10034	0.941368
k141_398663aa0	Duplodnaviria	Heunggongvirae	Uroviricota	Caudoviricetes	NA	Herelleviridae	Kayvirus	Staphylococcus phage phiIPLA-RODI	NCBI RefSeq viral protein searching	22.6643	12.3993	1.69506	0.0439599	0.29943
k141_503453aa1	Duplodnaviria	Heunggongvirae	Uroviricota	Caudoviricetes	NA	NA	Gorganvirus	Proteus phage VB_PmiS-Isfahan	NCBI RefSeq viral protein searching	0.756181	4.14609	0.566681	0.197717	1.11488
k141_550577aa1	Duplodnaviria	Heunggongvirae	Uroviricota	Caudoviricetes	NA	NA	NA	NA	marker VOG HMM searching	0	7.01113	3.47817	0.185899	0.578406
k141_553357aa0	Duplodnaviria	Heunggongvirae	Uroviricota	Caudoviricetes	NA	NA	NA	Rhodovulum phage RS1	NCBI RefSeq viral protein searching	3.23267	0.811539	0.176698	0.339869	0.0881904
k141_626033aa0	Duplodnaviria	Heunggongvirae	Uroviricota	Caudoviricetes	NA	Forsetiviridae	Freyavirus	Polaribacter phage Danklef_1	NCBI RefSeq viral protein searching	7.61448	1.71239	0.186421	0.303731	0.0820971
k141_279930aa41	Duplodnaviria	Heunggongvirae	Uroviricota	Caudoviricetes	NA	NA	NA	NA	marker VOG HMM searching	4.7904	25.4744	1.53524	0.0313589	1.62742
k141_370717aa0	Duplodnaviria	Heunggongvirae	Uroviricota	Caudoviricetes	NA	NA	NA	Streptococcus phage T12	NCBI RefSeq viral protein searching	14.3698	1.004	0.520481	0.360402	0.259773
k141_189261aa0	Duplodnaviria	Heunggongvirae	Uroviricota	Caudoviricetes	NA	NA	NA	Bacteroides phage B124-14	NCBI RefSeq viral protein searching	2.72842	0.10237	0.0178314	0	0
k141_416401aa0	Duplodnaviria	Heunggongvirae	Uroviricota	Caudoviricetes	NA	NA	Astrithrvirus	Salmonella phage astrithr	NCBI RefSeq viral protein searching	8.05769	2.63867	0.215446	0.108381	0.148887
k141_64441aa11	Duplodnaviria	Heunggongvirae	Uroviricota	Caudoviricetes	NA	NA	NA	Bacillus phage vB_BhaS-171	NCBI RefSeq viral protein searching	0	0	16.4365	4.75572	4.61008
k141_225133aa41	Duplodnaviria	Heunggongvirae	Uroviricota	Caudoviricetes	NA	NA	NA	Idiomarinaceae phage 1N2-2	NCBI RefSeq viral protein searching	0	0	1.56689	0.985293	2.3386
k141_777266aa0	Duplodnaviria	Heunggongvirae	Uroviricota	Caudoviricetes	NA	Straboviridae	Schizotequatrovirus	Vibrio phage ValKK3	NCBI RefSeq viral protein searching	2.12161	0.269369	0	0	0.0878172
k141_353099aa41	Duplodnaviria	Heunggongvirae	Uroviricota	Caudoviricetes	NA	Autographiviridae	Gajwadongvirus	Escherichia phage ECBP5	NCBI RefSeq viral protein searching	0	0	0.638721	0	4.36958
k141_426508aa1	Duplodnaviria	Heunggongvirae	Uroviricota	Caudoviricetes	NA	Kyanoviridae	Salacisavirus	Prochlorococcus phage P-SSM2	NCBI RefSeq viral protein searching	2.67103	15.1617	27.9177	23.1445	4.50765
k141_232035aa0	Duplodnaviria	Heunggongvirae	Uroviricota	Caudoviricetes	NA	NA	NA	Lactobacillus phage Sha1	NCBI RefSeq viral protein searching	3.79967	1.02333	0.27616	0.188327	0.122169
k141_748478aa1	Duplodnaviria	Heunggongvirae	Uroviricota	Caudoviricetes	NA	NA	Vhmlvirus	Vibrio phage VP585	NCBI RefSeq viral protein searching	0.0221098	2.38117	0.451988	0.9512	2.16963
k141_530935aa41	Duplodnaviria	Heunggongvirae	Uroviricota	Caudoviricetes	NA	NA	Saphexavirus	Enterococcus phage VD13	NCBI RefSeq viral protein searching	5.03332	0.804701	1.38043	0.367642	3.0368
k141_191791aa1	Duplodnaviria	Heunggongvirae	Uroviricota	Caudoviricetes	NA	Herelleviridae	Klumppvirus	Brochothrix phage A9	NCBI RefSeq viral protein searching	4.4868	33.5147	2.19816	0.230621	1.9349
k141_721950aa1	Duplodnaviria	Heunggongvirae	Uroviricota	Caudoviricetes	NA	NA	NA	Clostridium phage phiCTC2B	NCBI RefSeq viral protein searching	1.20676	6.66489	0.445531	0.22036	0.0476498
k141_646891aa0	Duplodnaviria	Heunggongvirae	Uroviricota	Caudoviricetes	NA	Autographiviridae	Berlinvirus	Escherichia phage P694	NCBI RefSeq viral protein searching	9.08809	2.03119	0.904167	0.120982	1.344
k141_358432aa6	Duplodnaviria	Heunggongvirae	Uroviricota	Caudoviricetes	NA	NA	NA	NA	marker VOG HMM searching	0.040698	0.449546	2.64278	0.112961	0.824385
k141_232532aa0	Duplodnaviria	Heunggongvirae	Uroviricota	Caudoviricetes	Crassvirales	Suoliviridae	Cohcovirus	uncultured phage cr30_1	NCBI RefSeq viral protein searching	1.79564	0.615429	0.199083	0	0.126115
k141_431976aa0	Duplodnaviria	Heunggongvirae	Uroviricota	Caudoviricetes	NA	Autographiviridae	Novosibovirus	Proteus phage PM 75	NCBI RefSeq viral protein searching	5.10734	0.297131	0.224275	0.0895947	0.510171
k141_146726aa6	Duplodnaviria	Heunggongvirae	Uroviricota	Caudoviricetes	NA	NA	Cecivirus	Bacillus phage 250	NCBI RefSeq viral protein searching	0	0.0213023	3.07976	0.192701	2.5418
k141_156762aa41	Duplodnaviria	Heunggongvirae	Uroviricota	Caudoviricetes	NA	NA	Menderavirus	Stenotrophomonas phage IME-SM1	NCBI RefSeq viral protein searching	0	0.127852	0.129908	2.31309	2.79264
k141_615807aa1	Duplodnaviria	Heunggongvirae	Uroviricota	Caudoviricetes	NA	NA	Gorganvirus	Proteus phage VB_PmiS-Isfahan	NCBI RefSeq viral protein searching	0.513938	3.28525	0.846918	0.21133	1.8336
k141_500356aa6	Duplodnaviria	Heunggongvirae	Uroviricota	Caudoviricetes	NA	NA	Barbavirus	Rheinheimera phage Barba8S	NCBI RefSeq viral protein searching	0	0	6.57229	3.12439	1.81347
k141_486682aa6	Duplodnaviria	Heunggongvirae	Uroviricota	Caudoviricetes	NA	NA	Jimmervirus	Brevibacillus phage Osiris	NCBI RefSeq viral protein searching	0.0233227	28.95	22.6612	0.841544	3.46447
k141_402832aa6	Duplodnaviria	Heunggongvirae	Uroviricota	Caudoviricetes	NA	NA	Thornevirus	Bacillus phage SP-15	NCBI RefSeq viral protein searching	0.115988	7.68712	12.0509	0.28974	0.480334
k141_61191aa1	Duplodnaviria	Heunggongvirae	Uroviricota	Caudoviricetes	NA	NA	Phietavirus	Staphylococcus phage EW	NCBI RefSeq viral protein searching	24.4031	11.5096	1.6289	0.375973	1.01311
k141_625451aa1	Duplodnaviria	Heunggongvirae	Uroviricota	Caudoviricetes	NA	NA	Gorganvirus	Proteus phage VB_PmiS-Isfahan	NCBI RefSeq viral protein searching	1.17672	3.89937	1.33013	0.587894	1.76914
k141_337060aa6	Duplodnaviria	Heunggongvirae	Uroviricota	Caudoviricetes	NA	NA	Seamegvirus	Arthrobacter phage Seahorse	NCBI RefSeq viral protein searching	0	0.123622	3.42736	0.352052	0.201511
k141_386982aa6	Duplodnaviria	Heunggongvirae	Uroviricota	Caudoviricetes	NA	NA	NA	Pseudomonas phage MiCath	NCBI RefSeq viral protein searching	0	0.0737004	3.61056	53.4281	24.9883
k141_579554aa0	Duplodnaviria	Heunggongvirae	Uroviricota	Caudoviricetes	NA	NA	NA	Geobacillus virus E3	NCBI RefSeq viral protein searching	2.02905	0.244583	0.11619	0.0223484	0.0289952
k141_5771aa41	Duplodnaviria	Heunggongvirae	Uroviricota	Caudoviricetes	NA	NA	NA	Bacillus phage vB_BhaS-171	NCBI RefSeq viral protein searching	0	0	1.74743	3.1788	1.68517
k141_414869aa1	Varidnaviria	Bamfordvirae	Nucleocytoviricota	Megaviricetes	Imitervirales	Mimiviridae	NA	NA	marker VOG HMM searching	0.289933	10.1022	0.0136726	0.0157791	0.0307081
k141_432127aa6	Duplodnaviria	Heunggongvirae	Uroviricota	Caudoviricetes	NA	NA	Spbetavirus	Bacillus phage SPBc2	NCBI RefSeq viral protein searching	0	0.669852	33.9097	2.77726	6.3694
k141_305967aa0	Duplodnaviria	Heunggongvirae	Uroviricota	Caudoviricetes	NA	NA	NA	NA	marker VOG HMM searching	47.5554	5.5129	1.37488	0.607411	0.788064
k141_276991aa6	Duplodnaviria	Heunggongvirae	Uroviricota	Caudoviricetes	NA	NA	NA	Acinetobacter phage YMC13/03/R2096	NCBI RefSeq viral protein searching	9.19094	2.35138	2.90768	1.2268	1.14694
k141_784686aa1	Duplodnaviria	Heunggongvirae	Uroviricota	Caudoviricetes	NA	NA	Oengusvirus	Faecalibacterium phage FP_oengus	NCBI RefSeq viral protein searching	8.8136	3.76346	0.70657	0.679525	0.176325
k141_42384aa6	Varidnaviria	Bamfordvirae	Nucleocytoviricota	Megaviricetes	Imitervirales	Mimiviridae	NA	NA	marker VOG HMM searching	0.905272	10.2698	9.9446	4.21041	1.96039
k141_413386aa0	Duplodnaviria	Heunggongvirae	Uroviricota	Caudoviricetes	NA	Zierdtviridae	Ceetrepovirus	Corynebacterium phage Stickynote	NCBI RefSeq viral protein searching	4.71542	1.8637	0.137914	0.826421	0.293866
k141_339950aa1	Duplodnaviria	Heunggongvirae	Uroviricota	Caudoviricetes	NA	NA	Jarrellvirus	Bacillus phage BCASJ1c	NCBI RefSeq viral protein searching	0.415153	3.06839	2.52552	0.169455	0.835442
k141_415172aa1	Duplodnaviria	Heunggongvirae	Uroviricota	Caudoviricetes	NA	NA	Camtrevirus	Bacillus phage BtCS33	NCBI RefSeq viral protein searching	0	5.08624	3.87043	0	0.43548
k141_134288aa41	Duplodnaviria	Heunggongvirae	Uroviricota	Caudoviricetes	NA	NA	NA	Rhizobium phage 16-3	NCBI RefSeq viral protein searching	0	0	0.0192901	10.9641	7.41575
k141_503061aa1	Duplodnaviria	Heunggongvirae	Uroviricota	Caudoviricetes	NA	NA	NA	Listeria phage B054	NCBI RefSeq viral protein searching	0	4.98305	0	0	0
k141_221171aa0	Duplodnaviria	Heunggongvirae	Uroviricota	Caudoviricetes	NA	NA	NA	NA	marker VOG HMM searching	8.05938	0.138999	0.0380469	0.0179627	0.0051789
k141_547666aa0	Duplodnaviria	Heunggongvirae	Uroviricota	Caudoviricetes	NA	NA	Leicestervirus	Clostridium phage phiCD146	NCBI RefSeq viral protein searching	3.21762	7.93026	0.756206	0.581809	0.273633
k141_426104aa1	Varidnaviria	Bamfordvirae	Nucleocytoviricota	Megaviricetes	Imitervirales	Mimiviridae	NA	NA	marker VOG HMM searching	4.13587	16.3883	3.09003	1.01889	0.870264
k141_337877aa6	Duplodnaviria	Heunggongvirae	Uroviricota	Caudoviricetes	NA	NA	Fernvirus	Paenibacillus phage Yyerffej	NCBI RefSeq viral protein searching	0	0	5.54746	0.923693	0
k141_286489aa0	Duplodnaviria	Heunggongvirae	Uroviricota	Caudoviricetes	NA	NA	Eponavirus	Faecalibacterium phage FP_Epona	NCBI RefSeq viral protein searching	1.93756	0.26998	0.0427515	0	0
k141_96494aa6	Duplodnaviria	Heunggongvirae	Uroviricota	Caudoviricetes	NA	NA	Slashvirus	Bacillus phage Stahl	NCBI RefSeq viral protein searching	2.10664	10.9786	8.8356	0.855683	1.88499
k141_528470aa1	Duplodnaviria	Heunggongvirae	Uroviricota	Caudoviricetes	NA	NA	Taranisvirus	Faecalibacterium phage FP_Taranis	NCBI RefSeq viral protein searching	3.72358	11.0019	0.405388	0.829362	0.0965665
k141_95302aa11	Varidnaviria	Bamfordvirae	Nucleocytoviricota	Megaviricetes	Algavirales	Phycodnaviridae	Chlorovirus	Only Syngen Nebraska virus 5	NCBI RefSeq viral protein searching	0	0	0	2.96827	9.0056
k141_115144aa41	Duplodnaviria	Heunggongvirae	Uroviricota	Caudoviricetes	NA	NA	NA	Bacillus phage 049ML001	NCBI RefSeq viral protein searching	0	0.240633	2.20052	1.69304	8.19793
k141_78630aa6	Duplodnaviria	Heunggongvirae	Uroviricota	Caudoviricetes	NA	NA	NA	Bacillus phage phBC6A52	NCBI RefSeq viral protein searching	0	0	3.60806	0.260247	0.69218
k141_425428aa41	Duplodnaviria	Heunggongvirae	Uroviricota	Caudoviricetes	NA	NA	Muminvirus	Flavobacterium phage vB_FspS_snusmum6-1	NCBI RefSeq viral protein searching	0	0.0632113	18.8555	22.0464	29.5513
k141_53957aa6	Duplodnaviria	Heunggongvirae	Uroviricota	Caudoviricetes	NA	NA	NA	Deep-sea thermophilic phage D6E	NCBI RefSeq viral protein searching	0	0	4.56892	2.06909	0.573698
k141_377047aa1	Duplodnaviria	Heunggongvirae	Uroviricota	Caudoviricetes	NA	NA	NA	NA	marker VOG HMM searching	0.042815	65.9489	0.249126	0.0095836	0.0447621
k141_236612aa1	Duplodnaviria	Heunggongvirae	Uroviricota	Caudoviricetes	NA	NA	Gordonvirus	Arthrobacter phage CapnMurica	NCBI RefSeq viral protein searching	0.0192717	4.44372	1.86555	0.187215	0.225547
k141_719343aa1	Duplodnaviria	Heunggongvirae	Uroviricota	Caudoviricetes	NA	NA	NA	Lactobacillus phage JCL1032	NCBI RefSeq viral protein searching	0.402516	5.60821	0.0440031	0	0
k141_691724aa0	Duplodnaviria	Heunggongvirae	Uroviricota	Caudoviricetes	NA	Straboviridae	Lasallevirus	Acinetobacter phage Acj61	NCBI RefSeq viral protein searching	7.04971	1.34717	0.437918	0.486316	0.41445
k141_374364aa6	Duplodnaviria	Heunggongvirae	Uroviricota	Caudoviricetes	NA	NA	Thornevirus	Bacillus phage SP-15	NCBI RefSeq viral protein searching	0.36336	10.8807	6.49961	0.850953	0.981369
k141_336087aa11	Duplodnaviria	Heunggongvirae	Uroviricota	Caudoviricetes	NA	NA	NA	Bacillus phage phBC6A52	NCBI RefSeq viral protein searching	0	0.236169	24.7595	5.42998	0.269479
k141_171806aa41	Duplodnaviria	Heunggongvirae	Uroviricota	Caudoviricetes	NA	NA	Perisivirus	Brucella phage Pr	NCBI RefSeq viral protein searching	0	0	0	4.35043	11.4363
k141_207522aa6	Duplodnaviria	Heunggongvirae	Uroviricota	Caudoviricetes	NA	NA	Svunavirus	Bacillus phage 1	NCBI RefSeq viral protein searching	0	0	2.63641	0	0.0928828
k141_180164aa0	Duplodnaviria	Heunggongvirae	Uroviricota	Caudoviricetes	NA	NA	NA	Lactococcus phage TP901-1	NCBI RefSeq viral protein searching	52.8721	11.7294	2.22545	1.07013	2.34872
k141_132245aa11	Duplodnaviria	Heunggongvirae	Uroviricota	Caudoviricetes	NA	NA	Perisivirus	Brucella phage Pr	NCBI RefSeq viral protein searching	0	0	0.130354	4.93937	9.30358
k141_473469aa6	Duplodnaviria	Heunggongvirae	Uroviricota	Caudoviricetes	NA	Autographiviridae	Panjvirus	Salmonella phage vB_SpuP_Spp16	NCBI RefSeq viral protein searching	3.2411	2.8996	3.13843	0.758085	1.51904
k141_359577aa1	Duplodnaviria	Heunggongvirae	Uroviricota	Caudoviricetes	NA	NA	Kamchatkavirus	Aeribacillus phage AP45	NCBI RefSeq viral protein searching	0.00850601	3.93443	2.55717	0.12985	0.566672
k141_347339aa0	Duplodnaviria	Heunggongvirae	Uroviricota	Caudoviricetes	NA	NA	Phifelvirus	Enterococcus phage phiFL2A	NCBI RefSeq viral protein searching	13.2895	1.9032	0.846793	0.249513	0.445117
k141_375423aa0	Duplodnaviria	Heunggongvirae	Uroviricota	Caudoviricetes	NA	NA	NA	NA	marker VOG HMM searching	15.975	0.796583	0.500157	0.136546	0.0966308
k141_841338aa0	Duplodnaviria	Heunggongvirae	Uroviricota	Caudoviricetes	NA	NA	NA	Bacillus phage BalMu-1	NCBI RefSeq viral protein searching	6.43638	0.298721	0.173443	0.125103	0.0162311
k141_271252aa41	Duplodnaviria	Heunggongvirae	Uroviricota	Caudoviricetes	Crassvirales	Suoliviridae	Buchavirus	uncultured phage cr105_1	NCBI RefSeq viral protein searching	1.41078	1.4934	1.69649	0.978935	1.86279
k141_802643aa0	Duplodnaviria	Heunggongvirae	Uroviricota	Caudoviricetes	NA	NA	NA	Pseudomonas phage MR15	NCBI RefSeq viral protein searching	3.51618	1.94197	0.612371	0.235573	0.436623
k141_218898aa0	Duplodnaviria	Heunggongvirae	Uroviricota	Caudoviricetes	NA	NA	NA	NA	marker VOG HMM searching	37.0321	13.5348	1.80401	0.456319	0.444027
k141_490109aa0	Duplodnaviria	Heunggongvirae	Uroviricota	Caudoviricetes	NA	NA	NA	Enterococcus phage phiFL4A	NCBI RefSeq viral protein searching	7.10977	0.77993	0.380387	0.303114	0.264437
k141_359068aa1	Duplodnaviria	Heunggongvirae	Uroviricota	Caudoviricetes	NA	NA	Seahorsevirus	Vibrio phage Seahorse	NCBI RefSeq viral protein searching	0.0595746	5.16848	1.71936	0.110236	0.670417
k141_129608aa6	Duplodnaviria	Heunggongvirae	Uroviricota	Caudoviricetes	NA	NA	Pahexavirus	Propionibacterium phage PHL070N00	NCBI RefSeq viral protein searching	0	0	2.44099	0.596555	1.44046
k141_426936aa41	Duplodnaviria	Heunggongvirae	Uroviricota	Caudoviricetes	NA	NA	Magadivirus	Bacillus phage Mgbh1	NCBI RefSeq viral protein searching	0	0.124945	8.59661	2.13492	7.36461
k141_236922aa11	Duplodnaviria	Heunggongvirae	Uroviricota	Caudoviricetes	NA	NA	NA	Bacillus phage phBC6A52	NCBI RefSeq viral protein searching	0	0	0.0915252	3.46807	4.53378
k141_713771aa0	Varidnaviria	Bamfordvirae	Nucleocytoviricota	Megaviricetes	Imitervirales	Mimiviridae	Fadolivirus	Fadolivirus algeromassiliense	NCBI RefSeq viral protein searching	6.33512	2.14334	0.588596	0	0.214032
k141_171370aa1	Duplodnaviria	Heunggongvirae	Uroviricota	Caudoviricetes	NA	NA	Wbetavirus	Bacillus Phage vB_BanS_McSteamy	NCBI RefSeq viral protein searching	4.70581	6.08379	0.826572	0.684866	0.0793354
k141_97571aa1	Duplodnaviria	Heunggongvirae	Uroviricota	Caudoviricetes	NA	NA	NA	NA	marker VOG HMM searching	0.0155601	3.68458	2.17988	0.280725	0.777463
k141_440645aa6	Duplodnaviria	Heunggongvirae	Uroviricota	Caudoviricetes	NA	NA	Lederbergvirus	Enterobacteria phage UAB_Phi20	NCBI RefSeq viral protein searching	0	0	22.2116	15.0387	10.1695
k141_178126aa41	Duplodnaviria	Heunggongvirae	Uroviricota	Caudoviricetes	NA	NA	Cronusvirus	NA	vContact2 clustering	0	0	0.0545509	20.4868	6.05789
k141_639456aa0	Duplodnaviria	Heunggongvirae	Uroviricota	Caudoviricetes	NA	NA	Phifelvirus	Enterococcus phage phiFL3A	NCBI RefSeq viral protein searching	2.24436	0.0459092	0	0.0230719	0
k141_259420aa6	Duplodnaviria	Heunggongvirae	Uroviricota	Caudoviricetes	NA	NA	NA	NA	marker VOG HMM searching	0.45306	0.58216	6.92588	0.0106388	0.0276059
k141_244930aa6	Duplodnaviria	Heunggongvirae	Uroviricota	Caudoviricetes	NA	NA	NA	Thermoanaerobacterium phage THSA-485A	NCBI RefSeq viral protein searching	0	0	5.04035	0.278469	0.0100359
k141_211759aa0	Duplodnaviria	Heunggongvirae	Uroviricota	Caudoviricetes	NA	NA	NA	NA	marker VOG HMM searching	10.7651	3.68757	1.05736	1.20886	0.599246
k141_325816aa41	Duplodnaviria	Heunggongvirae	Uroviricota	Caudoviricetes	NA	NA	NA	NA	marker VOG HMM searching	0	0	0	0.486775	2.3241
k141_417563aa1	NA	NA	NA	NA	NA	Bicaudaviridae	NA	Sulfolobus virus STSV1	NCBI RefSeq viral protein searching	3.37001	4.569	0.561492	0.78887	0.16449
k141_339903aa41	Duplodnaviria	Heunggongvirae	Uroviricota	Caudoviricetes	NA	NA	Nochtlivirus	Enterobacteria phage mEp235	NCBI RefSeq viral protein searching	0	0.366878	38.6624	3.04706	2.71947
k141_234556aa41	Duplodnaviria	Heunggongvirae	Uroviricota	Caudoviricetes	NA	NA	NA	Pseudomonas phage YMC11/02/R656	NCBI RefSeq viral protein searching	0	0.0273666	0.691195	1.67789	2.64086
k141_162585aa0	Duplodnaviria	Heunggongvirae	Uroviricota	Caudoviricetes	NA	Herelleviridae	Schiekvirus	Enterococcus phage EFP01	NCBI RefSeq viral protein searching	2.44911	0.32036	0	0	0.0464183
k141_101194aa41	Duplodnaviria	Heunggongvirae	Uroviricota	Caudoviricetes	NA	Peduoviridae	Xuanwuvirus	Escherichia phage 520873	NCBI RefSeq viral protein searching	0	0.0232075	0.303181	6.13477	7.08169
k141_56287aa41	Duplodnaviria	Heunggongvirae	Uroviricota	Caudoviricetes	NA	NA	NA	NA	marker VOG HMM searching	0	0	0.182564	5.17478	2.54019
k141_700699aa0	Duplodnaviria	Heunggongvirae	Uroviricota	Caudoviricetes	NA	NA	NA	NA	marker VOG HMM searching	3.89251	1.32656	1.97665	0.427724	0.296308
k141_524400aa1	Duplodnaviria	Heunggongvirae	Uroviricota	Caudoviricetes	NA	NA	NA	Lactococcus phage 63301	NCBI RefSeq viral protein searching	0.0909994	4.00497	0.300929	0.268363	0.0819242
k141_539947aa1	Duplodnaviria	Heunggongvirae	Uroviricota	Caudoviricetes	NA	Peduoviridae	Citexvirus	Pseudomonas phage Dobby	NCBI RefSeq viral protein searching	0.120223	4.66635	0.915617	0.0370767	0.986129
k141_201712aa0	Duplodnaviria	Heunggongvirae	Uroviricota	Caudoviricetes	NA	NA	NA	Caudoviricetes sp. vir335	NCBI RefSeq viral protein searching	4.10793	0.155396	0.0338348	0	0.0253305
k141_512802aa41	Duplodnaviria	Heunggongvirae	Uroviricota	Caudoviricetes	NA	NA	NA	NA	marker VOG HMM searching	0	0	0.00529921	0.165123	3.24523
k141_550756aa0	Duplodnaviria	Heunggongvirae	Uroviricota	Caudoviricetes	NA	NA	Dragolirvirus	Paenibacillus phage Dragolir	NCBI RefSeq viral protein searching	9.79637	3.11923	2.05201	2.21476	0.852086
k141_395553aa1	Duplodnaviria	Heunggongvirae	Uroviricota	Caudoviricetes	NA	NA	Kunmingvirus	Aeromonas phage 4_D05	NCBI RefSeq viral protein searching	0.130943	5.01713	1.84033	1.11304	1.15674
k141_334544aa6	Duplodnaviria	Heunggongvirae	Uroviricota	Caudoviricetes	NA	NA	Fernvirus	Paenibacillus phage PBL1c	NCBI RefSeq viral protein searching	0	0	6.24353	0	0.0456024
k141_127894aa0	Duplodnaviria	Heunggongvirae	Uroviricota	Caudoviricetes	NA	NA	Obolenskvirus	Acinetobacter phage WCHABP1	NCBI RefSeq viral protein searching	4.09047	1.33065	0.746845	0.416095	0.134962
k141_209197aa6	Duplodnaviria	Heunggongvirae	Uroviricota	Caudoviricetes	NA	NA	Magadivirus	Bacillus phage Mgbh1	NCBI RefSeq viral protein searching	0.0230429	0.890855	40.3729	3.03799	8.89957
k141_450767aa1	Duplodnaviria	Heunggongvirae	Uroviricota	Caudoviricetes	NA	NA	NA	Thermus phage phi OH2	NCBI RefSeq viral protein searching	33.2925	7.41619	1.22774	0.924061	0.859205
k141_392219aa11	Duplodnaviria	Heunggongvirae	Uroviricota	Caudoviricetes	NA	NA	Lessievirus	Burkholderia phage DC1	NCBI RefSeq viral protein searching	0.0202142	0.279105	0.316004	2.94558	1.51046
k141_149920aa6	Duplodnaviria	Heunggongvirae	Uroviricota	Caudoviricetes	NA	NA	NA	Bacillus phage phBC6A51	NCBI RefSeq viral protein searching	0	0	3.11124	0.0345249	0
k141_559710aa1	Duplodnaviria	Heunggongvirae	Uroviricota	Caudoviricetes	NA	Herelleviridae	Harbinvirus	Lactobacillus phage Bromius	NCBI RefSeq viral protein searching	5.62557	12.2436	3.50856	0.476367	1.59662
k141_564306aa41	Duplodnaviria	Heunggongvirae	Uroviricota	Caudoviricetes	NA	NA	Fernvirus	Paenibacillus phage BN12	NCBI RefSeq viral protein searching	0	0	0.0638689	2.85991	4.04521
k141_59644aa6	Duplodnaviria	Heunggongvirae	Uroviricota	Caudoviricetes	NA	NA	Tandoganvirus	Anoxybacillus phage A403	NCBI RefSeq viral protein searching	0	0.0339907	16.5779	2.494	2.19411
k141_293552aa0	Duplodnaviria	Heunggongvirae	Uroviricota	Caudoviricetes	NA	NA	NA	Croceibacter phage P2559Y	NCBI RefSeq viral protein searching	9.6059	3.40968	0.20931	0.422727	0.186082
k141_755751aa0	Duplodnaviria	Heunggongvirae	Uroviricota	Caudoviricetes	NA	NA	Mohonavirus	Vibrio phage ICP1	NCBI RefSeq viral protein searching	4.4361	1.45596	0.808921	0.605547	0.34372
k141_269914aa0	Duplodnaviria	Heunggongvirae	Uroviricota	Caudoviricetes	NA	NA	NA	Croceibacter phage P2559Y	NCBI RefSeq viral protein searching	4.77707	1.35551	0.316436	0.140457	0.145785
k141_145773aa1	Duplodnaviria	Heunggongvirae	Uroviricota	Caudoviricetes	NA	NA	NA	Bacillus phage phi4B1	NCBI RefSeq viral protein searching	0.0782643	2.13423	0.0941145	0.488766	0.898354
k141_399744aa41	Duplodnaviria	Heunggongvirae	Uroviricota	Caudoviricetes	NA	Peduoviridae	Aptresvirus	Burkholderia phage AP3	NCBI RefSeq viral protein searching	0	0.0690963	14.0816	13.1954	9.70879
k141_770223aa0	Duplodnaviria	Heunggongvirae	Uroviricota	Caudoviricetes	NA	NA	Phifelvirus	Enterococcus phage phiFL1A	NCBI RefSeq viral protein searching	15.7996	2.48716	0.339275	0.210833	0.234461
k141_468661aa0	Duplodnaviria	Heunggongvirae	Uroviricota	Caudoviricetes	NA	NA	NA	NA	marker VOG HMM searching	113.442	70.4942	12.7006	1.74194	11.1983
k141_368650aa6	Duplodnaviria	Heunggongvirae	Uroviricota	Caudoviricetes	NA	NA	Plaisancevirus	Pseudomonas phage phiPMW	NCBI RefSeq viral protein searching	0.155223	4.74967	7.02683	0.521173	0.982711
k141_460760aa1	Duplodnaviria	Heunggongvirae	Uroviricota	Caudoviricetes	NA	Herelleviridae	Moonbeamvirus	Bacillus phage Moonbeam	NCBI RefSeq viral protein searching	2.55936	4.24056	0.879338	1.69136	0.351104
k141_379202aa11	Varidnaviria	Bamfordvirae	Nucleocytoviricota	Megaviricetes	Imitervirales	Mimiviridae	NA	NA	marker VOG HMM searching	0.0064219	3.67092	0.602353	2.34393	6.52148
k141_590567aa0	Duplodnaviria	Heunggongvirae	Uroviricota	Caudoviricetes	NA	NA	Svunavirus	Bacillus phage 1	NCBI RefSeq viral protein searching	4.11967	2.7233	1.30066	1.34653	0.529832
k141_407202aa1	Duplodnaviria	Heunggongvirae	Uroviricota	Caudoviricetes	NA	NA	NA	NA	marker VOG HMM searching	32.8197	21.7315	7.27644	1.02423	3.37718
k141_781745aa1	Duplodnaviria	Heunggongvirae	Uroviricota	Caudoviricetes	NA	NA	Astrithrvirus	Salmonella phage astrithr	NCBI RefSeq viral protein searching	0.309617	32.3617	0.2819	0.0552451	0.0915858
k141_234640aa11	Duplodnaviria	Heunggongvirae	Uroviricota	Caudoviricetes	NA	Autographiviridae	Stubburvirus	Pseudomonas phage LKA1	NCBI RefSeq viral protein searching	0.135844	0.687736	0.299484	2.4508	0.407654
k141_463897aa41	Duplodnaviria	Heunggongvirae	Uroviricota	Caudoviricetes	NA	NA	Jarrellvirus	Bacillus phage BCASJ1c	NCBI RefSeq viral protein searching	0	0.0394467	5.01832	1.13847	167.113
k141_298326aa41	Duplodnaviria	Heunggongvirae	Uroviricota	Caudoviricetes	NA	NA	Wbetavirus	Bacillus phage Cherry	NCBI RefSeq viral protein searching	6.75378	61.5213	132.525	33.2139	23.8449
k141_714303aa0	Duplodnaviria	Heunggongvirae	Uroviricota	Caudoviricetes	NA	NA	Vipetofemvirus	Enterococcus phage nattely	NCBI RefSeq viral protein searching	7.47659	2.39742	1.16864	0.467548	0.25664
k141_356332aa1	Duplodnaviria	Heunggongvirae	Uroviricota	Caudoviricetes	NA	NA	Juiceboxvirus	Corynebacterium phage Juicebox	NCBI RefSeq viral protein searching	0.327696	3.42579	1.04145	0.812098	1.13792
k141_402066aa11	Duplodnaviria	Heunggongvirae	Uroviricota	Caudoviricetes	NA	NA	NA	NA	marker VOG HMM searching	0	0	0	5.88101	0
k141_777238aa1	Duplodnaviria	Heunggongvirae	Uroviricota	Caudoviricetes	NA	NA	NA	NA	marker VOG HMM searching	21.1823	14.4525	2.0511	0.566487	1.29932
k141_351865aa41	Duplodnaviria	Heunggongvirae	Uroviricota	Caudoviricetes	NA	Peduoviridae	Valbvirus	Vibrio phage ValB1MD-2	NCBI RefSeq viral protein searching	0	0	0	12.4767	5.62621
k141_380521aa1	Duplodnaviria	Heunggongvirae	Uroviricota	Caudoviricetes	NA	NA	NA	Mannheimia phage vB_MhS_587AP2	NCBI RefSeq viral protein searching	0.100963	7.66717	4.2797	0.665549	0.658982
k141_221201aa1	Duplodnaviria	Heunggongvirae	Uroviricota	Caudoviricetes	NA	NA	Vhmlvirus	Vibrio phage VHML	NCBI RefSeq viral protein searching	0.591814	3.40036	0.987155	0.211952	0.240617
k141_197764aa1	Duplodnaviria	Heunggongvirae	Uroviricota	Caudoviricetes	NA	NA	Kunmingvirus	Aeromonas phage 4_D05	NCBI RefSeq viral protein searching	0.175204	10.4531	2.72784	1.03657	1.75165
k141_743420aa0	Duplodnaviria	Heunggongvirae	Uroviricota	Caudoviricetes	NA	NA	Triavirus	Staphylococcus phage phiSLT	NCBI RefSeq viral protein searching	12.7564	1.26522	0.40597	0.334655	0.390768
k141_194306aa0	Duplodnaviria	Heunggongvirae	Uroviricota	Caudoviricetes	NA	Autographiviridae	Novosibovirus	Proteus phage PM16	NCBI RefSeq viral protein searching	4.76753	0.55982	0.20175	0.232833	0.881072
k141_327751aa6	Duplodnaviria	Heunggongvirae	Uroviricota	Caudoviricetes	NA	NA	Fernvirus	Paenibacillus phage Eltigre	NCBI RefSeq viral protein searching	0	0	3.87419	0	0
k141_39947aa6	Duplodnaviria	Heunggongvirae	Uroviricota	Caudoviricetes	NA	NA	Fernvirus	Paenibacillus phage BN12	NCBI RefSeq viral protein searching	5.13014	15.8421	13.4649	1.87581	2.36457
k141_157539aa41	Duplodnaviria	Heunggongvirae	Uroviricota	Caudoviricetes	NA	Autographiviridae	Berlinvirus	Salmonella phage BP12A	NCBI RefSeq viral protein searching	1.94111	0.828916	0.74599	0.194402	2.32403
k141_468120aa41	Duplodnaviria	Heunggongvirae	Uroviricota	Caudoviricetes	NA	NA	NA	Bacillus phage phBC6A52	NCBI RefSeq viral protein searching	0	0	0.0487567	3.48865	4.54813
k141_77623aa0	Duplodnaviria	Heunggongvirae	Uroviricota	Caudoviricetes	NA	NA	NA	NA	marker VOG HMM searching	4.37368	1.14789	0.144888	0.100327	0.162707
k141_96204aa0	Duplodnaviria	Heunggongvirae	Uroviricota	Caudoviricetes	NA	NA	NA	Clostridium phage phi3626	NCBI RefSeq viral protein searching	10.1276	11.23	2.163	2.33345	0.35203
k141_260283aa6	Duplodnaviria	Heunggongvirae	Uroviricota	Caudoviricetes	NA	NA	Jimmervirus	Brevibacillus phage Osiris	NCBI RefSeq viral protein searching	0	0	3.20931	0	0.193763
k141_430343aa6	Duplodnaviria	Heunggongvirae	Uroviricota	Caudoviricetes	NA	NA	NA	Pseudomonas phage M5.1	NCBI RefSeq viral protein searching	0	1.84044	2.51487	0.159469	0.600003
k141_298809aa41	Duplodnaviria	Heunggongvirae	Uroviricota	Caudoviricetes	NA	Autographiviridae	Jiaoyazivirus	Ralstonia phage RSB3	NCBI RefSeq viral protein searching	0	0	1.50046	0.926576	2.3846
k141_536659aa41	Duplodnaviria	Heunggongvirae	Uroviricota	Caudoviricetes	NA	NA	NA	Sphingomonas phage PAU	NCBI RefSeq viral protein searching	0	0	0	1.35998	2.46289
k141_506242aa0	Duplodnaviria	Heunggongvirae	Uroviricota	Caudoviricetes	NA	NA	NA	Glutamicibacter phage Voltaire	NCBI RefSeq viral protein searching	1.84714	2.78018	0	0.230941	0.0299627
k141_489386aa41	Duplodnaviria	Heunggongvirae	Uroviricota	Caudoviricetes	NA	NA	NA	NA	marker VOG HMM searching	0	0.1076	1.27448	2.14136	4.8549
k141_500635aa1	Duplodnaviria	Heunggongvirae	Uroviricota	Caudoviricetes	NA	Peduoviridae	Wadgaonvirus	Escherichia phage 500465-1	NCBI RefSeq viral protein searching	2.92384	4.15939	0.22831	0.456709	0.0455801
k141_138920aa6	Duplodnaviria	Heunggongvirae	Uroviricota	Caudoviricetes	NA	NA	NA	NA	marker VOG HMM searching	0	13.161	17.0176	0.568084	4.26431
k141_493014aa41	Duplodnaviria	Heunggongvirae	Uroviricota	Caudoviricetes	NA	Herelleviridae	Sciuriunavirus	Staphylococcus phage vB_SscM-1	NCBI RefSeq viral protein searching	0	0	1.17088	12.6619	4.52359
k141_50341aa6	Duplodnaviria	Heunggongvirae	Uroviricota	Caudoviricetes	NA	NA	Phietavirus	Staphylococcus phage 55	NCBI RefSeq viral protein searching	0	0.738333	3.52271	0	0.313963
k141_442852aa1	Duplodnaviria	Heunggongvirae	Uroviricota	Caudoviricetes	NA	NA	Astrithrvirus	Salmonella phage astrithr	NCBI RefSeq viral protein searching	301.006	127.417	28.726	5.08499	8.51727
k141_100505aa11	Duplodnaviria	Heunggongvirae	Uroviricota	Caudoviricetes	NA	Peduoviridae	Peduovirus	Enterobacteria phage fiAA91-ss	NCBI RefSeq viral protein searching	115.399	88.6131	44.3256	21.8746	12.5304
k141_783041aa1	Duplodnaviria	Heunggongvirae	Uroviricota	Caudoviricetes	NA	NA	NA	NA	marker VOG HMM searching	4.42719	6.90691	2.7607	0.975934	1.62952
k141_250190aa1	Duplodnaviria	Heunggongvirae	Uroviricota	Caudoviricetes	NA	NA	NA	NA	marker VOG HMM searching	0.672073	4.50722	0.490682	0.532971	0.367351
k141_60982aa0	Duplodnaviria	Heunggongvirae	Uroviricota	Caudoviricetes	NA	NA	Fernvirus	Paenibacillus phage Leyra	NCBI RefSeq viral protein searching	12.5568	4.57854	3.26944	1.78843	0.785237
k141_209710aa0	Duplodnaviria	Heunggongvirae	Uroviricota	Caudoviricetes	NA	NA	Lubbockvirus	Clostridium phage phi CD119	NCBI RefSeq viral protein searching	2.94665	0.106136	0.0616246	0.0948254	0.00768925
k141_720365aa1	Duplodnaviria	Heunggongvirae	Uroviricota	Caudoviricetes	NA	NA	NA	Psychrobacter phage Psymv2	NCBI RefSeq viral protein searching	0.0499131	5.78901	2.59293	0.0277076	0.52125
k141_125256aa1	Duplodnaviria	Heunggongvirae	Uroviricota	Caudoviricetes	NA	NA	NA	NA	marker VOG HMM searching	70.8289	12.3809	1.74935	1.12527	1.03055
k141_449614aa11	Duplodnaviria	Heunggongvirae	Uroviricota	Caudoviricetes	NA	Drexlerviridae	Christensenvirus	Escherichia phage vB_EcoS_IME542	NCBI RefSeq viral protein searching	0	0	1.4991	1.86576	1.60644
k141_747736aa0	Duplodnaviria	Heunggongvirae	Uroviricota	Caudoviricetes	NA	NA	NA	Synechococcus phage S-CBS3	NCBI RefSeq viral protein searching	3.78369	9.45951	2.31916	0.535294	0.496071
k141_728936aa0	Varidnaviria	Bamfordvirae	Nucleocytoviricota	Megaviricetes	Imitervirales	Mimiviridae	NA	NA	marker VOG HMM searching	2.86717	0.869737	0.574639	0.120577	0.0391096
k141_245453aa6	Duplodnaviria	Heunggongvirae	Uroviricota	Caudoviricetes	NA	NA	Menderavirus	Stenotrophomonas maltophilia phage vB_SmaM_Ps15	NCBI RefSeq viral protein searching	1.78281	9.45158	5.42034	0.676896	3.21003
k141_456410aa1	Duplodnaviria	Heunggongvirae	Uroviricota	Caudoviricetes	NA	NA	Dismasvirus	Microbacterium phage DickRichards	NCBI RefSeq viral protein searching	0	4.20182	37.3174	0	0.453706
k141_482131aa41	Duplodnaviria	Heunggongvirae	Uroviricota	Caudoviricetes	NA	NA	Magadivirus	Bacillus phage Mgbh1	NCBI RefSeq viral protein searching	0	0.100918	6.72378	4.10808	10.9449
k141_763250aa0	Duplodnaviria	Heunggongvirae	Uroviricota	Caudoviricetes	NA	NA	Fattrevirus	Lactobacillus phage phiAT3	NCBI RefSeq viral protein searching	16.9286	18.1626	1.59531	1.81517	0.52147
k141_746346aa0	Duplodnaviria	Heunggongvirae	Uroviricota	Caudoviricetes	NA	NA	NA	Brochothrix phage BL3	NCBI RefSeq viral protein searching	2.9559	0.958224	0.185454	0.214027	0.161981
k141_105572aa6	Duplodnaviria	Heunggongvirae	Uroviricota	Caudoviricetes	NA	NA	NA	Vibrio phage VBM1	NCBI RefSeq viral protein searching	0	1.93608	3.05531	0.0332645	0.183421
k141_552572aa1	Duplodnaviria	Heunggongvirae	Uroviricota	Caudoviricetes	NA	NA	Latrobevirus	Fusobacterium phage Fnu1	NCBI RefSeq viral protein searching	0.0223335	7.18496	1.11455	0.123977	0.422232
k141_723339aa0	Duplodnaviria	Heunggongvirae	Uroviricota	Caudoviricetes	Thumleimavirales	Druskaviridae	Hacavirus	Haloarcula californiae tailed virus 1	NCBI RefSeq viral protein searching	2.85293	1.63911	0.207224	0.34544	0.0689506
k141_127593aa6	Duplodnaviria	Heunggongvirae	Uroviricota	Caudoviricetes	NA	NA	Plaisancevirus	Pseudomonas phage phiPMW	NCBI RefSeq viral protein searching	0	0	10.6478	3.60058	1.98183
k141_173500aa41	Duplodnaviria	Heunggongvirae	Uroviricota	Caudoviricetes	NA	NA	Knuthellervirus	NA	vContact2 clustering	0	0	0.16819	3.49385	2.42838
k141_13920aa0	Duplodnaviria	Heunggongvirae	Uroviricota	Caudoviricetes	NA	NA	Fernvirus	Paenibacillus phage PBL1c	NCBI RefSeq viral protein searching	4.07946	40.1767	4.42657	2.76438	1.66416
k141_535770aa41	Duplodnaviria	Heunggongvirae	Uroviricota	Caudoviricetes	NA	NA	NA	Croceibacter phage P2559Y	NCBI RefSeq viral protein searching	0.0236093	0	0.241321	2.22801	77.6863
k141_90919aa0	Duplodnaviria	Heunggongvirae	Uroviricota	Caudoviricetes	NA	NA	NA	NA	marker VOG HMM searching	3.77295	1.79795	0.501886	0.185348	0.225443
k141_527123aa6	Duplodnaviria	Heunggongvirae	Uroviricota	Caudoviricetes	NA	NA	NA	Pseudoalteromonas phage H105/1	NCBI RefSeq viral protein searching	0.0190208	1.57576	3.63679	0.448747	0.821946
k141_216842aa1	Duplodnaviria	Heunggongvirae	Uroviricota	Caudoviricetes	NA	NA	NA	NA	marker VOG HMM searching	0.602086	3.20059	0.92916	0.0417785	0.361361
k141_498977aa0	Duplodnaviria	Heunggongvirae	Uroviricota	Caudoviricetes	NA	NA	NA	NA	marker VOG HMM searching	3.12701	0.0558307	0.0108054	0.0249404	0.0161791
k141_660169aa1	Duplodnaviria	Heunggongvirae	Uroviricota	Caudoviricetes	NA	Salasmaviridae	Huangshavirus	Bacillus phage DLc1	NCBI RefSeq viral protein searching	4.72892	3.22078	0.127503	0.147147	0.0763644
k141_185703aa41	Duplodnaviria	Heunggongvirae	Uroviricota	Caudoviricetes	NA	NA	NA	Gordonia phage VanLee	NCBI RefSeq viral protein searching	0	0	0	21.5734	57.9292
k141_483352aa0	Varidnaviria	Bamfordvirae	Nucleocytoviricota	Megaviricetes	Imitervirales	Mimiviridae	NA	NA	marker VOG HMM searching	7.78313	0.404509	0.0117433	0	0.0175833
k141_309282aa0	Varidnaviria	Bamfordvirae	Nucleocytoviricota	Megaviricetes	Imitervirales	Mimiviridae	NA	NA	marker VOG HMM searching	3.91596	0.538276	0.00901538	0.0416175	0.0044996
k141_111718aa41	Duplodnaviria	Heunggongvirae	Uroviricota	Caudoviricetes	NA	NA	NA	NA	marker VOG HMM searching	0	0	0	0.699884	2.70731
k141_447802aa41	Duplodnaviria	Heunggongvirae	Uroviricota	Caudoviricetes	NA	NA	Iaduovirus	Lactobacillus phage iA2	NCBI RefSeq viral protein searching	0.0205832	0.4263	1.88113	0.771261	1.16742
k141_234365aa6	Duplodnaviria	Heunggongvirae	Uroviricota	Caudoviricetes	NA	Herelleviridae	Wphvirus	Bacillus phage Nemo	NCBI RefSeq viral protein searching	0	0.0368029	5.2406	20.0676	1.34379
k141_300930aa6	Duplodnaviria	Heunggongvirae	Uroviricota	Caudoviricetes	NA	NA	NA	Shigella phage SfIV	NCBI RefSeq viral protein searching	0	0.385045	3.67357	5.3654	4.31364
k141_337670aa6	Duplodnaviria	Heunggongvirae	Uroviricota	Caudoviricetes	NA	NA	Wbetavirus	Bacillus Phage vB_BanS_McSteamy	NCBI RefSeq viral protein searching	2.04722	5.87724	6.53237	0.590727	4.7445
k141_47443aa0	Duplodnaviria	Heunggongvirae	Uroviricota	Caudoviricetes	NA	NA	NA	Streptococcus phage T12	NCBI RefSeq viral protein searching	19.853	12.8211	7.94888	6.73976	3.05645
k141_190822aa0	Duplodnaviria	Heunggongvirae	Uroviricota	Caudoviricetes	NA	NA	Taranisvirus	Faecalibacterium phage FP_Taranis	NCBI RefSeq viral protein searching	5.88213	2.00405	0.849725	0.34455	0.120353
k141_289034aa6	Duplodnaviria	Heunggongvirae	Uroviricota	Caudoviricetes	NA	NA	NA	Salmonella phage vB_SosS_Oslo	NCBI RefSeq viral protein searching	0.0169453	1.42722	6.58181	0.729015	0.747515
k141_345109aa0	Duplodnaviria	Heunggongvirae	Uroviricota	Caudoviricetes	NA	Peduoviridae	Peduovirus	Enterobacteria phage fiAA91-ss	NCBI RefSeq viral protein searching	15.98	10.582	7.54764	5.59591	2.46479
k141_699192aa0	Varidnaviria	Bamfordvirae	Nucleocytoviricota	Megaviricetes	Imitervirales	Mimiviridae	Moumouvirus	Moumouvirus goulette	NCBI RefSeq viral protein searching	3.70637	0.550704	0.608302	0.351011	0.140125
k141_32175aa6	Duplodnaviria	Heunggongvirae	Uroviricota	Caudoviricetes	NA	NA	Anayavirus	Mycobacterium Phage Niklas	NCBI RefSeq viral protein searching	0.0658662	0.022736	2.47517	0	0.311312
k141_237621aa1	Duplodnaviria	Heunggongvirae	Uroviricota	Caudoviricetes	NA	NA	Hollowayvirus	Pseudomonas phage H66	NCBI RefSeq viral protein searching	0.0107213	1.52474	1.63736	0.0743947	0.0772167
k141_754607aa1	Duplodnaviria	Heunggongvirae	Uroviricota	Caudoviricetes	NA	NA	NA	Clostridium phage phi3626	NCBI RefSeq viral protein searching	0.47983	4.90264	0.750108	0.133181	0.0215989
k141_237926aa1	Duplodnaviria	Heunggongvirae	Uroviricota	Caudoviricetes	NA	Herelleviridae	Siminovitchvirus	Bacillus phage JL	NCBI RefSeq viral protein searching	30.5197	24.5428	3.75104	0.343568	0.927161
k141_387622aa0	Duplodnaviria	Heunggongvirae	Uroviricota	Caudoviricetes	NA	NA	NA	Lactobacillus phage JCL1032	NCBI RefSeq viral protein searching	7.33384	8.5466	1.1495	1.45709	0.225725
k141_530361aa1	Duplodnaviria	Heunggongvirae	Uroviricota	Caudoviricetes	NA	NA	Astrithrvirus	Salmonella phage astrithr	NCBI RefSeq viral protein searching	0.0512884	5.73608	1.95305	0.308437	0.461735
k141_445039aa1	Duplodnaviria	Heunggongvirae	Uroviricota	Caudoviricetes	Thumleimavirales	Halomagnusviridae	Hagravirus	Halogranum tailed virus 1	NCBI RefSeq viral protein searching	0.453929	4.05098	0.266273	0.199743	0.0598038
k141_299779aa41	Duplodnaviria	Heunggongvirae	Uroviricota	Caudoviricetes	NA	Zobellviridae	Salinovirus	Salinivibrio phage CW02	NCBI RefSeq viral protein searching	0	0	0	0.259325	4.33183
k141_234808aa1	Duplodnaviria	Heunggongvirae	Uroviricota	Caudoviricetes	NA	NA	NA	Lactobacillus phage phiPYB5	NCBI RefSeq viral protein searching	8.92404	9.08766	1.88627	2.89761	1.29766
k141_86363aa41	Duplodnaviria	Heunggongvirae	Uroviricota	Caudoviricetes	NA	NA	NA	NA	marker VOG HMM searching	0	0	0	0.0391666	8.03392
k141_92789aa6	Duplodnaviria	Heunggongvirae	Uroviricota	Caudoviricetes	NA	Herelleviridae	Kayvirus	Staphylococcus phage IME-SA118	NCBI RefSeq viral protein searching	0	0.0591887	5.72195	17.7879	15.4756
k141_13334aa6	Duplodnaviria	Heunggongvirae	Uroviricota	Caudoviricetes	NA	NA	NA	NA	marker VOG HMM searching	66.4151	24.3817	3.66604	0.536307	1.36263
k141_221780aa6	Duplodnaviria	Heunggongvirae	Uroviricota	Caudoviricetes	NA	NA	NA	NA	marker VOG HMM searching	0	3.06214	10.9519	0.281219	2.84286
k141_44848aa1	Duplodnaviria	Heunggongvirae	Uroviricota	Caudoviricetes	NA	Zierdtviridae	Ceetrepovirus	Corynebacterium phage Kimchi1738	NCBI RefSeq viral protein searching	0.602597	4.00013	0.250835	1.41524	0.709424
k141_51598aa41	Duplodnaviria	Heunggongvirae	Uroviricota	Caudoviricetes	NA	NA	Magadivirus	Bacillus phage Mgbh1	NCBI RefSeq viral protein searching	0	0.102312	18.8905	0.582731	7.93846
k141_75751aa1	Duplodnaviria	Heunggongvirae	Uroviricota	Caudoviricetes	NA	NA	NA	Bacillus phage vB_BhaS-171	NCBI RefSeq viral protein searching	0.801334	21.2296	2.34883	3.4521	1.60816
k141_237541aa6	Duplodnaviria	Heunggongvirae	Uroviricota	Caudoviricetes	NA	NA	Tandoganvirus	Anoxybacillus phage A403	NCBI RefSeq viral protein searching	0	0	3.66547	0.0353992	0
k141_448239aa6	Duplodnaviria	Heunggongvirae	Uroviricota	Caudoviricetes	NA	NA	Pushchinovirus	Bacillus phage vB_BtS_B83	NCBI RefSeq viral protein searching	0.343437	2.96372	3.29101	0.565985	0.705332
k141_280487aa6	Duplodnaviria	Heunggongvirae	Uroviricota	Caudoviricetes	NA	Peduoviridae	Peduovirus	Enterobacteria phage fiAA91-ss	NCBI RefSeq viral protein searching	0	0	20.8475	1.28543	1.15641
k141_106281aa41	Duplodnaviria	Heunggongvirae	Uroviricota	Caudoviricetes	NA	NA	Magadivirus	Bacillus phage Mgbh1	NCBI RefSeq viral protein searching	0	0.143129	13.5563	2.35572	9.88064
k141_449567aa6	Duplodnaviria	Heunggongvirae	Uroviricota	Caudoviricetes	NA	NA	NA	Clostridium phage phiCD6356	NCBI RefSeq viral protein searching	0	0	4.0668	0	0.150352
k141_65610aa41	Duplodnaviria	Heunggongvirae	Uroviricota	Caudoviricetes	NA	NA	Taranisvirus	Faecalibacterium phage FP_Taranis	NCBI RefSeq viral protein searching	0	0	0	0.510125	2.81284
k141_512637aa0	Duplodnaviria	Heunggongvirae	Uroviricota	Caudoviricetes	NA	NA	Nipunavirus	Pseudomonas phage JG054	NCBI RefSeq viral protein searching	4.1029	0.519727	0.0678967	0.0783574	0
k141_332020aa41	Duplodnaviria	Heunggongvirae	Uroviricota	Caudoviricetes	NA	NA	NA	NA	marker VOG HMM searching	0	0	0	0	1.52923
k141_314260aa6	Duplodnaviria	Heunggongvirae	Uroviricota	Caudoviricetes	NA	NA	Phietavirus	Staphylococcus phage 92	NCBI RefSeq viral protein searching	0	0	3.1574	0.0241315	0.641827
k141_122376aa6	Duplodnaviria	Heunggongvirae	Uroviricota	Caudoviricetes	NA	NA	NA	Streptococcus phage SpSL1	NCBI RefSeq viral protein searching	7.56355	7.11576	3.87889	1.2349	0.801089
k141_76426aa1	Duplodnaviria	Heunggongvirae	Uroviricota	Caudoviricetes	NA	NA	NA	Mannheimia phage vB_MhM_3927AP2	NCBI RefSeq viral protein searching	0.61661	5.95963	0.933251	0.221309	0.181849
k141_92382aa11	Duplodnaviria	Heunggongvirae	Uroviricota	Caudoviricetes	NA	Aliceevansviridae	NA	Streptococcus phage PH15	NCBI RefSeq viral protein searching	0	0.858347	12.3114	5.68865	21.0223
k141_104830aa1	Duplodnaviria	Heunggongvirae	Uroviricota	Caudoviricetes	NA	NA	Arawnvirus	Butyrivibrio phage Arawn	NCBI RefSeq viral protein searching	0	4.85313	0.211336	0	0.045205
k141_794128aa0	Duplodnaviria	Heunggongvirae	Uroviricota	Caudoviricetes	NA	NA	NA	Bacteroides phage B40-8	NCBI RefSeq viral protein searching	2.05566	0.462054	0.316184	0.630278	0.0645578
k141_166139aa41	Duplodnaviria	Heunggongvirae	Uroviricota	Caudoviricetes	NA	NA	NA	NA	marker VOG HMM searching	0.00762789	0.0105321	0.114659	9.1833	9.04751
k141_494570aa0	Duplodnaviria	Heunggongvirae	Uroviricota	Caudoviricetes	NA	NA	NA	NA	marker VOG HMM searching	2.45711	1.23756	0.464579	0.150124	0.201729
k141_402985aa41	Duplodnaviria	Heunggongvirae	Uroviricota	Caudoviricetes	NA	NA	Hestiavirus	Arthrobacter phage Hestia	NCBI RefSeq viral protein searching	0	0	0.991819	0.953856	2.28946
k141_97670aa0	Duplodnaviria	Heunggongvirae	Uroviricota	Caudoviricetes	NA	Schitoviridae	Presleyvirus	Acinetobacter phage Presley	NCBI RefSeq viral protein searching	12.2714	1.19976	0.149272	0.393761	0.335259
k141_447098aa41	Duplodnaviria	Heunggongvirae	Uroviricota	Caudoviricetes	NA	NA	Donellivirus	Bacillus phage G	NCBI RefSeq viral protein searching	0	0	0.308022	4.75946	2.88252
k141_555179aa1	Duplodnaviria	Heunggongvirae	Uroviricota	Caudoviricetes	NA	NA	NA	Aggregatibacter phage S1249	NCBI RefSeq viral protein searching	0.810464	10.38	0.957797	0.775694	0.251599
k141_480441aa41	Duplodnaviria	Heunggongvirae	Uroviricota	Caudoviricetes	NA	NA	Jenstvirus	Brevibacillus phage Jenst	NCBI RefSeq viral protein searching	12.0483	40.0394	1.20874	0.095546	1.71069
k141_318101aa41	Duplodnaviria	Heunggongvirae	Uroviricota	Caudoviricetes	NA	Herelleviridae	Agatevirus	Bacillus phage phiAGATE	NCBI RefSeq viral protein searching	3.47326	12.1961	16.3462	15.8796	3.66654
k141_66594aa1	Duplodnaviria	Heunggongvirae	Uroviricota	Caudoviricetes	NA	NA	Muvirus	Escherichia phage Mu	NCBI RefSeq viral protein searching	0.200269	2.94295	0.309636	0.25808	0.038635
k141_518020aa1	Duplodnaviria	Heunggongvirae	Uroviricota	Caudoviricetes	NA	NA	NA	NA	marker VOG HMM searching	1.50386	5.20962	0.290639	0.614932	0.447264
k141_252492aa41	Duplodnaviria	Heunggongvirae	Uroviricota	Caudoviricetes	NA	NA	Tandoganvirus	Anoxybacillus phage A403	NCBI RefSeq viral protein searching	0	0	3.00569	0.444714	1.75017
k141_26437aa41	Duplodnaviria	Heunggongvirae	Uroviricota	Caudoviricetes	NA	NA	Jenstvirus	Brevibacillus phage Jenst	NCBI RefSeq viral protein searching	27.3353	12.2001	6.18538	5.30076	2.4529
k141_520370aa1	Duplodnaviria	Heunggongvirae	Uroviricota	Caudoviricetes	NA	NA	NA	NA	marker VOG HMM searching	0.858422	5.15031	0.133675	0.445671	0.0333588
k141_474823aa0	Duplodnaviria	Heunggongvirae	Uroviricota	Caudoviricetes	NA	NA	Spbetavirus	Bacillus phage SPBc2	NCBI RefSeq viral protein searching	8.58173	2.13851	0.247065	0.0657992	0.31302
k141_290175aa6	Duplodnaviria	Heunggongvirae	Uroviricota	Caudoviricetes	NA	NA	Maxrubnervirus	Pseudomonas phage PMBT3	NCBI RefSeq viral protein searching	0	1.91773	10.0819	0.0350459	0.136407
k141_808735aa0	Duplodnaviria	Heunggongvirae	Uroviricota	Caudoviricetes	NA	Winoviridae	Peternellavirus	Winogradskyella phage Peternella_1	NCBI RefSeq viral protein searching	2.28648	0.638499	0.24715	0	0
k141_677767aa1	Duplodnaviria	Heunggongvirae	Uroviricota	Caudoviricetes	NA	NA	NA	NA	marker VOG HMM searching	2.47359	5.60351	0.76228	0.458986	0.365982
k141_270891aa0	Duplodnaviria	Heunggongvirae	Uroviricota	Caudoviricetes	NA	NA	NA	NA	marker VOG HMM searching	6.5534	1.08051	0.271979	0.640321	0.200564
k141_299240aa41	Duplodnaviria	Heunggongvirae	Uroviricota	Caudoviricetes	NA	Autographiviridae	Berlinvirus	Shigella phage VB_Ship_A7	NCBI RefSeq viral protein searching	2.36072	1.40812	0.919775	0.196571	3.34095
k141_504842aa0	Duplodnaviria	Heunggongvirae	Uroviricota	Caudoviricetes	NA	NA	NA	Staphylococcus phage SPbeta-like	NCBI RefSeq viral protein searching	3.18043	1.35688	0.580127	0.247965	0.0965143
k141_266263aa0	Duplodnaviria	Heunggongvirae	Uroviricota	Caudoviricetes	NA	NA	Oengusvirus	Faecalibacterium phage FP_oengus	NCBI RefSeq viral protein searching	2.46107	1.6295	1.09034	0.179761	0.207311
k141_364439aa0	Duplodnaviria	Heunggongvirae	Uroviricota	Caudoviricetes	NA	NA	NA	Klebsiella phage VLCpiS13e	NCBI RefSeq viral protein searching	4.45616	1.29208	0.187552	0.216448	0.16047
k141_434463aa1	Duplodnaviria	Heunggongvirae	Uroviricota	Caudoviricetes	NA	NA	Nochtlivirus	Enterobacteria phage mEp235	NCBI RefSeq viral protein searching	0.467149	4.40386	0.503644	0.782439	0.0290042
k141_143632aa0	Duplodnaviria	Heunggongvirae	Uroviricota	Caudoviricetes	NA	NA	NA	NA	marker VOG HMM searching	3.76638	0.596877	0.167304	0.0137914	0.0357864
k141_550180aa0	Duplodnaviria	Heunggongvirae	Uroviricota	Caudoviricetes	NA	NA	NA	Lactococcus phage r1t	NCBI RefSeq viral protein searching	32.7622	6.44406	1.1947	0.288579	0.665612
k141_46006aa0	Duplodnaviria	Heunggongvirae	Uroviricota	Caudoviricetes	NA	NA	Secretariatvirus	Gordonia phage Secretariat	NCBI RefSeq viral protein searching	3.25875	0.787926	0.704285	0.145886	0.35151
k141_172157aa0	Duplodnaviria	Heunggongvirae	Uroviricota	Caudoviricetes	NA	Autographiviridae	Panjvirus	Salmonella phage vB_SpuP_Spp16	NCBI RefSeq viral protein searching	5.31122	3.3303	4.07235	1.04815	2.25917
k141_575799aa0	Duplodnaviria	Heunggongvirae	Uroviricota	Caudoviricetes	NA	NA	NA	Streptococcus phage SM1	NCBI RefSeq viral protein searching	5.02511	3.06639	0.995818	0.417906	0.220268
k141_365559aa6	Duplodnaviria	Heunggongvirae	Uroviricota	Caudoviricetes	NA	NA	Halcyonevirus	Paenibacillus phage C7Cdelta	NCBI RefSeq viral protein searching	0	0	2.33326	14.1569	8.1633
k141_742254aa1	Duplodnaviria	Heunggongvirae	Uroviricota	Caudoviricetes	NA	NA	NA	Pectobacterium phage ZF40	NCBI RefSeq viral protein searching	0.0502938	6.22668	0.322557	0.0465316	0.105649
k141_305202aa0	Varidnaviria	Bamfordvirae	Nucleocytoviricota	Megaviricetes	Imitervirales	Mimiviridae	NA	NA	marker VOG HMM searching	2.77709	0	0	0	0
k141_374243aa6	Duplodnaviria	Heunggongvirae	Uroviricota	Caudoviricetes	NA	NA	NA	NA	marker VOG HMM searching	0	0.0386031	63.9546	8.22082	4.14992
k141_184614aa6	Duplodnaviria	Heunggongvirae	Uroviricota	Caudoviricetes	NA	NA	Tandoganvirus	Anoxybacillus phage A403	NCBI RefSeq viral protein searching	0	0	4.38349	0.0101788	0.297138
k141_290239aa6	Duplodnaviria	Heunggongvirae	Uroviricota	Caudoviricetes	NA	Demerecviridae	Jesfedecavirus	Vibrio phage JSF12	NCBI RefSeq viral protein searching	0	1.04278	3.06968	0.0628867	1.22385
k141_400264aa6	Duplodnaviria	Heunggongvirae	Uroviricota	Caudoviricetes	NA	NA	NA	NA	marker VOG HMM searching	3.57999	9.6639	5.19988	4.41005	1.12261
k141_2353aa11	Duplodnaviria	Heunggongvirae	Uroviricota	Caudoviricetes	NA	NA	NA	NA	marker VOG HMM searching	0	0.012569	3.52484	12.6459	4.75327
k141_285813aa6	Duplodnaviria	Heunggongvirae	Uroviricota	Caudoviricetes	NA	NA	Nylescharonvirus	Leptospira phage LE3	NCBI RefSeq viral protein searching	0	0	3.99546	0.174001	0.406354
k141_468114aa6	Duplodnaviria	Heunggongvirae	Uroviricota	Caudoviricetes	NA	NA	NA	NA	marker VOG HMM searching	0.0193435	0.0534166	3.80318	0.322138	0.148023
k141_351901aa11	Duplodnaviria	Heunggongvirae	Uroviricota	Caudoviricetes	NA	NA	Punavirus	Enterobacteria phage P7	NCBI RefSeq viral protein searching	0.0125108	0.0431852	2.27172	4.80069	2.27515
k141_111055aa0	Duplodnaviria	Heunggongvirae	Uroviricota	Caudoviricetes	NA	NA	Abouovirus	Brevibacillus phage Abouo	NCBI RefSeq viral protein searching	3.51615	1.16877	0.109621	0.108437	0.187584
k141_81062aa0	Duplodnaviria	Heunggongvirae	Uroviricota	Caudoviricetes	NA	NA	Astrithrvirus	Salmonella phage astrithr	NCBI RefSeq viral protein searching	14.2186	3.09373	0.545598	0.232489	0.333055
k141_300508aa6	Duplodnaviria	Heunggongvirae	Uroviricota	Caudoviricetes	NA	NA	NA	Clostridium phage phiCT453A	NCBI RefSeq viral protein searching	0.0449867	0.341631	6.73514	1.77932	0.668254
k141_39926aa41	Varidnaviria	Bamfordvirae	Nucleocytoviricota	Megaviricetes	Algavirales	Phycodnaviridae	NA	Chrysochromulina ericina virus	NCBI RefSeq viral protein searching	0	0.546214	17.4335	35.5239	20.1745
k141_551701aa41	Duplodnaviria	Heunggongvirae	Uroviricota	Caudoviricetes	NA	NA	Perisivirus	Brucella phage Pr	NCBI RefSeq viral protein searching	0	0	0.105699	2.43969	5.88216
k141_443284aa6	Duplodnaviria	Heunggongvirae	Uroviricota	Caudoviricetes	NA	NA	Pagevirus	Bacillus phage Pony	NCBI RefSeq viral protein searching	0	0.0535865	6.51046	5.06287	2.84758
k141_704871aa0	Duplodnaviria	Heunggongvirae	Uroviricota	Caudoviricetes	NA	NA	Punavirus	Enterobacteria phage P7	NCBI RefSeq viral protein searching	9.23563	0.925186	0.776646	0.548986	0.210772
k141_366728aa11	Duplodnaviria	Heunggongvirae	Uroviricota	Caudoviricetes	NA	NA	NA	Lactococcus phage 63301	NCBI RefSeq viral protein searching	0.0110314	0.213241	2.32146	4.13351	0.0794501
k141_329417aa6	Duplodnaviria	Heunggongvirae	Uroviricota	Caudoviricetes	NA	NA	NA	NA	marker VOG HMM searching	0	0.883825	2.80585	0.22925	0.185895
k141_322139aa0	Duplodnaviria	Heunggongvirae	Uroviricota	Caudoviricetes	NA	NA	Lederbergvirus	Shigella phage Sf6	NCBI RefSeq viral protein searching	3.36069	0.885308	0.265876	0.55231	0.0398097
k141_696299aa0	Duplodnaviria	Heunggongvirae	Uroviricota	Caudoviricetes	NA	Peduoviridae	Peduovirus	Enterobacteria phage fiAA91-ss	NCBI RefSeq viral protein searching	44.1791	14.6449	6.0503	7.4228	2.58444
k141_254152aa6	Duplodnaviria	Heunggongvirae	Uroviricota	Caudoviricetes	NA	NA	Astrithrvirus	Salmonella phage astrithr	NCBI RefSeq viral protein searching	0	0.510158	2.66586	0	0.127936
k141_68927aa41	Duplodnaviria	Heunggongvirae	Uroviricota	Caudoviricetes	NA	NA	Svunavirus	Geobacillus phage GBSV1	NCBI RefSeq viral protein searching	19.6009	70.8369	29.1965	2.13374	20.0323
k141_603753aa0	Duplodnaviria	Heunggongvirae	Uroviricota	Caudoviricetes	NA	NA	Audreyjarvisvirus	Lactococcus phage LW81	NCBI RefSeq viral protein searching	23.7794	3.77712	0.4864	0.132949	0.297066
k141_746647aa0	Duplodnaviria	Heunggongvirae	Uroviricota	Caudoviricetes	NA	Forsetiviridae	Freyavirus	Polaribacter phage Danklef_1	NCBI RefSeq viral protein searching	6.97379	2.5109	0.220688	0.185228	0.0150199
k141_300068aa11	Varidnaviria	Bamfordvirae	Nucleocytoviricota	Megaviricetes	Imitervirales	Mimiviridae	Moumouvirus	Acanthamoeba polyphaga moumouvirus	NCBI RefSeq viral protein searching	3.27579	3.14861	1.54521	3.36563	0.765789
k141_428003aa6	Duplodnaviria	Heunggongvirae	Uroviricota	Caudoviricetes	NA	NA	Vequintavirus	Escherichia phage V5	NCBI RefSeq viral protein searching	15.4693	5.1041	9.8918	1.89493	1.78392
k141_168564aa6	Duplodnaviria	Heunggongvirae	Uroviricota	Caudoviricetes	NA	NA	Vashvirus	Streptomyces phage Lilbooboo	NCBI RefSeq viral protein searching	0	2.03695	5.37873	0	0.480391
k141_40984aa6	Duplodnaviria	Heunggongvirae	Uroviricota	Caudoviricetes	Crassvirales	Intestiviridae	Hacihdavirus	uncultured phage cr271_1	NCBI RefSeq viral protein searching	0	0.401223	5.64922	0.179233	0.218006
k141_191942aa6	Duplodnaviria	Heunggongvirae	Uroviricota	Caudoviricetes	NA	NA	Pleetrevirus	Lactobacillus phage iLp84	NCBI RefSeq viral protein searching	2.80548	2.30087	2.46048	0.702572	0.265862
k141_755274aa1	Duplodnaviria	Heunggongvirae	Uroviricota	Caudoviricetes	NA	NA	NA	NA	marker VOG HMM searching	0.131063	11.9608	0.247666	1.61967	0.938319
k141_347329aa6	Duplodnaviria	Heunggongvirae	Uroviricota	Caudoviricetes	NA	NA	NA	Streptococcus phage SpSL1	NCBI RefSeq viral protein searching	2.80543	0.787483	1.76094	1.11239	0.902019
k141_229418aa1	Duplodnaviria	Heunggongvirae	Uroviricota	Caudoviricetes	NA	NA	NA	Clostridium phage phiCP39-O	NCBI RefSeq viral protein searching	2.03276	2.30213	0.411984	0.126789	0.102811
k141_71057aa1	Duplodnaviria	Heunggongvirae	Uroviricota	Caudoviricetes	NA	Vilmaviridae	Faithunavirus	Mycobacterium phage Archie	NCBI RefSeq viral protein searching	1.55491	8.12095	1.93078	2.53317	2.25192
k141_458590aa1	Duplodnaviria	Heunggongvirae	Uroviricota	Caudoviricetes	NA	NA	NA	Clostridium phage phiCP39-O	NCBI RefSeq viral protein searching	2.72933	5.1623	0.0899198	0.55346	0.0448792
k141_434782aa41	Duplodnaviria	Heunggongvirae	Uroviricota	Caudoviricetes	NA	NA	NA	Klebsiella phage vB_KpnM_FZ14	NCBI RefSeq viral protein searching	0	0	0.0211224	0.0487534	1.81854
k141_489632aa1	Duplodnaviria	Heunggongvirae	Uroviricota	Caudoviricetes	NA	NA	Astrithrvirus	Salmonella phage astrithr	NCBI RefSeq viral protein searching	109.761	80.7138	15.376	4.22846	21.7073
k141_434343aa11	Duplodnaviria	Heunggongvirae	Uroviricota	Caudoviricetes	NA	NA	Perisivirus	Brucella phage Pr	NCBI RefSeq viral protein searching	0	0	0.0322265	1.72941	3.08819
k141_387006aa1	Duplodnaviria	Heunggongvirae	Uroviricota	Caudoviricetes	NA	NA	NA	Clostridium phage phiCTP1	NCBI RefSeq viral protein searching	0.423699	2.52481	0.831301	0.123791	0.040152
k141_386519aa6	Duplodnaviria	Heunggongvirae	Uroviricota	Caudoviricetes	NA	NA	Baikalvirus	Pseudomonas phage PaBG	NCBI RefSeq viral protein searching	2.63574	7.69522	3.58084	0.279226	0.108681
k141_461380aa41	Duplodnaviria	Heunggongvirae	Uroviricota	Caudoviricetes	NA	NA	Tandoganvirus	Anoxybacillus phage A403	NCBI RefSeq viral protein searching	0	0	9.69944	112.208	34.1204
k141_89911aa11	Duplodnaviria	Heunggongvirae	Uroviricota	Caudoviricetes	NA	NA	Fibralongavirus	Staphylococcus phage vB_SpsS_QT1	NCBI RefSeq viral protein searching	0	0	0.36781	3.96179	0.596618
k141_210190aa6	Duplodnaviria	Heunggongvirae	Uroviricota	Caudoviricetes	NA	NA	NA	NA	marker VOG HMM searching	0	0	10.1065	125.924	56.6705
k141_765055aa1	Duplodnaviria	Heunggongvirae	Uroviricota	Caudoviricetes	NA	NA	Svunavirus	Bacillus phage 1	NCBI RefSeq viral protein searching	0	5.17969	3.25015	0.225464	0.452076
k141_486858aa41	Duplodnaviria	Heunggongvirae	Uroviricota	Caudoviricetes	NA	NA	Helsingorvirus	Cellulophaga phage phi18:1	NCBI RefSeq viral protein searching	0.00763688	0.0632671	0.413258	3.86842	90.121
k141_646372aa1	Duplodnaviria	Heunggongvirae	Uroviricota	Caudoviricetes	NA	NA	Bembunaquatrovirus	Bacillus phage vB_BtS_BMBtp14	NCBI RefSeq viral protein searching	1.85319	7.4041	5.73721	1.55952	1.3844
k141_401888aa0	Duplodnaviria	Heunggongvirae	Uroviricota	Caudoviricetes	NA	NA	Kenyattavirus	Bacillus phage vB_BcoS-136	NCBI RefSeq viral protein searching	2.61025	2.41373	0.662332	0.332338	0.21559
k141_83467aa11	Duplodnaviria	Heunggongvirae	Uroviricota	Caudoviricetes	NA	Duneviridae	Labanvirus	Flavobacterium phage vB_FspS_laban6-1	NCBI RefSeq viral protein searching	0	0	0.841109	11.7902	6.68614
k141_788379aa1	Duplodnaviria	Heunggongvirae	Uroviricota	Caudoviricetes	NA	NA	Fernvirus	Paenibacillus phage Leyra	NCBI RefSeq viral protein searching	42.1013	11.9914	4.7715	4.31243	1.6785
k141_119430aa1	Duplodnaviria	Heunggongvirae	Uroviricota	Caudoviricetes	NA	NA	Vhmlvirus	Vibrio phage VP585	NCBI RefSeq viral protein searching	0.0808568	4.80858	0.805637	0.0320607	2.1058
k141_176833aa41	Duplodnaviria	Heunggongvirae	Uroviricota	Caudoviricetes	NA	NA	Sleepyheadvirus	NA	vContact2 clustering	0.0043431	0	0.0208907	0.0421913	3.74966
k141_1564aa41	Duplodnaviria	Heunggongvirae	Uroviricota	Caudoviricetes	NA	NA	NA	Thalassomonas phage BA3	NCBI RefSeq viral protein searching	0	0	0.0201338	3.55507	3.9944
k141_490799aa0	Duplodnaviria	Heunggongvirae	Uroviricota	Caudoviricetes	NA	NA	Eponavirus	Faecalibacterium phage FP_Epona	NCBI RefSeq viral protein searching	1.68199	0.102458	0	0	0
k141_165775aa11	Varidnaviria	Bamfordvirae	Nucleocytoviricota	Megaviricetes	Imitervirales	Mimiviridae	NA	NA	marker VOG HMM searching	0.0649182	1.99438	8.62625	7.57908	7.48084
k141_90675aa6	Duplodnaviria	Heunggongvirae	Uroviricota	Caudoviricetes	NA	NA	NA	NA	marker VOG HMM searching	0.00436926	1.02708	40.8706	0.0697317	0.314682
k141_97669aa1	Duplodnaviria	Heunggongvirae	Uroviricota	Caudoviricetes	NA	NA	NA	Clostridium phage c-st	NCBI RefSeq viral protein searching	11.951	2.22072	0.832733	4.06113	0.945198
k141_28432aa6	Duplodnaviria	Heunggongvirae	Uroviricota	Caudoviricetes	NA	NA	NA	NA	marker VOG HMM searching	0.0220347	8.77736	28.9747	0.275216	1.05137
k141_521938aa1	Duplodnaviria	Heunggongvirae	Uroviricota	Caudoviricetes	NA	Herelleviridae	Bequatrovirus	Bacillus phage Phrodo	NCBI RefSeq viral protein searching	1.50257	5.3998	0.853935	0.0571304	0.240896
k141_463747aa11	Duplodnaviria	Heunggongvirae	Uroviricota	Caudoviricetes	NA	NA	Magadivirus	Bacillus phage Mgbh1	NCBI RefSeq viral protein searching	0	0	1.18886	2.36557	0.95143
k141_482737aa0	Varidnaviria	Bamfordvirae	Nucleocytoviricota	Megaviricetes	Imitervirales	Mimiviridae	NA	NA	marker VOG HMM searching	4.0386	0.290934	0.0633457	0.0974737	0.015808
k141_205272aa6	Duplodnaviria	Heunggongvirae	Uroviricota	Caudoviricetes	NA	NA	NA	Brevibacillus phage Sundance	NCBI RefSeq viral protein searching	0.365447	13.3825	9.9929	0.639469	1.77375
k141_404548aa41	Duplodnaviria	Heunggongvirae	Uroviricota	Caudoviricetes	NA	NA	Jimmervirus	Brevibacillus phage Osiris	NCBI RefSeq viral protein searching	0.0295049	39.5368	73.8878	0.552781	7.13202
k141_60468aa6	Duplodnaviria	Heunggongvirae	Uroviricota	Caudoviricetes	NA	NA	NA	Microbacterium phage Pumpernickel	NCBI RefSeq viral protein searching	1.317	3.8327	4.72681	5.25823	1.05797
k141_312446aa0	Duplodnaviria	Heunggongvirae	Uroviricota	Caudoviricetes	NA	NA	NA	NA	marker VOG HMM searching	3.58108	1.30051	0.583148	0.89301	0.285453
k141_673509aa1	Duplodnaviria	Heunggongvirae	Uroviricota	Caudoviricetes	NA	NA	Lilyvirus	Bacteriophage Lily	NCBI RefSeq viral protein searching	0	5.3835	2.75136	0.0594617	0.432021
k141_339996aa41	Duplodnaviria	Heunggongvirae	Uroviricota	Caudoviricetes	NA	NA	NA	NA	marker VOG HMM searching	0	0	0.482121	26.4522	21.1301
k141_312856aa1	Duplodnaviria	Heunggongvirae	Uroviricota	Caudoviricetes	NA	NA	NA	Clostridium phage phiCD211	NCBI RefSeq viral protein searching	48.7088	37.8626	5.30345	0.569353	1.77117
k141_377955aa0	Duplodnaviria	Heunggongvirae	Uroviricota	Caudoviricetes	NA	NA	NA	Clostridium phage phi8074-B1	NCBI RefSeq viral protein searching	5.17825	0.866642	0.188696	0.0806547	0.0889463
k141_278574aa1	Duplodnaviria	Heunggongvirae	Uroviricota	Caudoviricetes	NA	NA	NA	Riemerella phage RAP44	NCBI RefSeq viral protein searching	0.465199	2.98219	1.55836	0.507257	0.717952
k141_19258aa41	Duplodnaviria	Heunggongvirae	Uroviricota	Caudoviricetes	NA	Forsetiviridae	Freyavirus	Polaribacter phage Danklef_1	NCBI RefSeq viral protein searching	1.77065	8.17331	3.54874	1.9032	0.953315
k141_558702aa41	Duplodnaviria	Heunggongvirae	Uroviricota	Caudoviricetes	NA	NA	NA	NA	marker VOG HMM searching	0	0.121961	3.42263	0.503959	9.13614
k141_775665aa1	Duplodnaviria	Heunggongvirae	Uroviricota	Caudoviricetes	Crassvirales	Suoliviridae	Cohcovirus	uncultured phage cr30_1	NCBI RefSeq viral protein searching	1.61756	6.07159	5.27351	0.133027	1.31601
k141_494536aa6	Duplodnaviria	Heunggongvirae	Uroviricota	Caudoviricetes	NA	NA	Homburgvirus	Listeria phage LP-110	NCBI RefSeq viral protein searching	0	0	9.13973	2.08442	4.53446
k141_473270aa6	Duplodnaviria	Heunggongvirae	Uroviricota	Caudoviricetes	NA	NA	Kamchatkavirus	Aeribacillus phage AP45	NCBI RefSeq viral protein searching	0.119791	2.10295	4.75371	0.118747	1.57145
k141_218791aa11	Duplodnaviria	Heunggongvirae	Uroviricota	Caudoviricetes	NA	NA	Pushchinovirus	Bacillus phage vB_BtS_B83	NCBI RefSeq viral protein searching	0	1.22901	22.9245	5.91871	0.73216
k141_495987aa0	Duplodnaviria	Heunggongvirae	Uroviricota	Caudoviricetes	NA	Zierdtviridae	Ceetrepovirus	Corynebacterium phage Darwin	NCBI RefSeq viral protein searching	2.09352	2.16795	0.496875	2.08346	0.719176
k141_688627aa0	Duplodnaviria	Heunggongvirae	Uroviricota	Caudoviricetes	NA	Duneviridae	Ingelinevirus	Cellulophaga phage Ingeline_1	NCBI RefSeq viral protein searching	150.859	40.9171	8.03921	3.90644	1.26707
k141_663330aa1	Duplodnaviria	Heunggongvirae	Uroviricota	Caudoviricetes	NA	NA	Wanderervirus	Paenibacillus phage Wanderer	NCBI RefSeq viral protein searching	0	1.90787	18.3896	1.60416	0.873173
k141_105995aa6	Duplodnaviria	Heunggongvirae	Uroviricota	Caudoviricetes	NA	NA	Sleepyheadvirus	Rhodococcus phage Sleepyhead	NCBI RefSeq viral protein searching	0	0	2.21059	0.0344753	0.223644
k141_387728aa11	Duplodnaviria	Heunggongvirae	Uroviricota	Caudoviricetes	NA	NA	Mufasoctovirus	Arthrobacter phage Mufasa8	NCBI RefSeq viral protein searching	0	0	0.233886	2.5305	1.21475
k141_24324aa41	Duplodnaviria	Heunggongvirae	Uroviricota	Caudoviricetes	NA	NA	NA	Streptococcus phage 315.3	NCBI RefSeq viral protein searching	0	0	0.27213	1.59645	2.86072
k141_266665aa0	Duplodnaviria	Heunggongvirae	Uroviricota	Caudoviricetes	NA	NA	NA	Brevibacillus phage Sundance	NCBI RefSeq viral protein searching	5.89483	1.13415	0.319571	0.134112	0.173998
k141_18948aa41	Duplodnaviria	Heunggongvirae	Uroviricota	Caudoviricetes	NA	NA	NA	Thermus phage phi OH2	NCBI RefSeq viral protein searching	0.07751	0.834763	3.67237	4.41028	8.90394
k141_214927aa41	Duplodnaviria	Heunggongvirae	Uroviricota	Caudoviricetes	NA	NA	NA	Enterococcus phage phiFL4A	NCBI RefSeq viral protein searching	0	0	0	0	6.05863
k141_129170aa41	Duplodnaviria	Heunggongvirae	Uroviricota	Caudoviricetes	NA	NA	Svunavirus	Bacillus phage 1	NCBI RefSeq viral protein searching	0	0.0712975	0.0310475	0.107493	2.37087
k141_192068aa11	Duplodnaviria	Heunggongvirae	Uroviricota	Caudoviricetes	NA	NA	NA	Pseudomonas phage phi2	NCBI RefSeq viral protein searching	0	0	0.239671	23.0267	10.6761
k141_716137aa1	Duplodnaviria	Heunggongvirae	Uroviricota	Caudoviricetes	NA	NA	NA	Lactococcus phage Tuc2009	NCBI RefSeq viral protein searching	1.348	9.04404	2.62557	0.395229	0.615331
k141_512571aa0	Duplodnaviria	Heunggongvirae	Uroviricota	Caudoviricetes	NA	NA	NA	Salmonella phage SSU5	NCBI RefSeq viral protein searching	4.4153	0.0932166	0.0243555	0.0093693	0.0182338
k141_329651aa1	Duplodnaviria	Heunggongvirae	Uroviricota	Caudoviricetes	NA	NA	Denvervirus	Enterococcus phage 9183	NCBI RefSeq viral protein searching	8.49165	8.62373	1.26035	1.60295	0.404385
k141_401747aa1	Duplodnaviria	Heunggongvirae	Uroviricota	Caudoviricetes	NA	Peduoviridae	Felsduovirus	Salmonella phage SEN8	NCBI RefSeq viral protein searching	0.0196105	27.4424	34.0406	0.721204	1.92437
k141_154717aa1	Duplodnaviria	Heunggongvirae	Uroviricota	Caudoviricetes	NA	NA	NA	Acinetobacter phage phiAC-1	NCBI RefSeq viral protein searching	0.0404127	10.574	2.30836	0.841266	1.81912
k141_87856aa41	Duplodnaviria	Heunggongvirae	Uroviricota	Caudoviricetes	NA	NA	NA	Acinetobacter phage phiAC-1	NCBI RefSeq viral protein searching	0	0	0	1.62907	2.57592
k141_838312aa0	Duplodnaviria	Heunggongvirae	Uroviricota	Caudoviricetes	NA	Drexlerviridae	Nouzillyvirus	Escherichia phage vB_EcoS_ESCO41	NCBI RefSeq viral protein searching	9.95346	4.03675	1.97512	0.615446	1.09423
k141_63426aa6	Duplodnaviria	Heunggongvirae	Uroviricota	Caudoviricetes	NA	NA	NA	NA	marker VOG HMM searching	0	0.392276	6.62545	0	0.164425
k141_464840aa6	Duplodnaviria	Heunggongvirae	Uroviricota	Caudoviricetes	NA	NA	Poushouvirus	Corynebacterium phage Poushou	NCBI RefSeq viral protein searching	1.81065	3.54579	4.53968	7.34132	1.24653
k141_19870aa6	Duplodnaviria	Heunggongvirae	Uroviricota	Caudoviricetes	NA	NA	NA	NA	marker VOG HMM searching	0.868799	2.6099	7.53914	2.24849	0.570762
k141_150271aa0	NA	NA	NA	NA	NA	NA	NA	Mollivirus sibericum Viruses.	NCBI RefSeq viral protein searching	3.29131	2.50813	0.173022	0.0249599	0.0971501
k141_163387aa0	Duplodnaviria	Heunggongvirae	Uroviricota	Caudoviricetes	NA	NA	Hubeivirus	Bacillus phage PfEFR-5	NCBI RefSeq viral protein searching	1.83285	1.20207	1.12957	0.79488	0.123755
k141_840155aa0	Duplodnaviria	Heunggongvirae	Uroviricota	Caudoviricetes	NA	NA	NA	NA	marker VOG HMM searching	2.1844	2.52255	0.262679	0.275591	0.0357556
k141_789447aa0	Duplodnaviria	Heunggongvirae	Uroviricota	Caudoviricetes	NA	NA	Vipetofemvirus	Enterococcus phage vipetofem	NCBI RefSeq viral protein searching	5.13729	4.07907	0.4873	0.0362824	0.0706101
k141_548418aa41	Duplodnaviria	Heunggongvirae	Uroviricota	Caudoviricetes	NA	NA	NA	Vibrio phage pYD38-B	NCBI RefSeq viral protein searching	0	0	0.0863015	0.0248995	2.5844
k141_496624aa6	Duplodnaviria	Heunggongvirae	Uroviricota	Caudoviricetes	NA	NA	Shandongvirus	Pseudoalteromonas phage H101	NCBI RefSeq viral protein searching	0.0256971	1.33054	3.19829	0.0356623	0.49739
k141_381544aa6	Duplodnaviria	Heunggongvirae	Uroviricota	Caudoviricetes	NA	NA	NA	Bacillus phage vB_BhaS-171	NCBI RefSeq viral protein searching	0	0	5.92153	0.237404	1.67206
k141_406802aa1	Duplodnaviria	Heunggongvirae	Uroviricota	Caudoviricetes	NA	NA	Fletchervirus	Campylobacter phage CP30A	NCBI RefSeq viral protein searching	0	2.17025	0.174474	0.134237	0.0870803
k141_213906aa0	Duplodnaviria	Heunggongvirae	Uroviricota	Caudoviricetes	NA	NA	NA	Streptococcus phage SMP	NCBI RefSeq viral protein searching	94.1564	33.4872	5.46716	0.492562	1.03466
k141_825738aa0	Duplodnaviria	Heunggongvirae	Uroviricota	Caudoviricetes	NA	NA	Wanderervirus	Paenibacillus phage Wanderer	NCBI RefSeq viral protein searching	3.17085	0.538484	0.254881	0.258852	0.190817
k141_487734aa0	Duplodnaviria	Heunggongvirae	Uroviricota	Caudoviricetes	NA	NA	Yongloolinvirus	Clostridium phage CDMH1	NCBI RefSeq viral protein searching	6.62191	0.747039	0.282877	0.375429	0.211777
k141_380273aa6	Duplodnaviria	Heunggongvirae	Uroviricota	Caudoviricetes	NA	NA	Detrevirus	Pseudomonas phage PAJU2	NCBI RefSeq viral protein searching	0.030233	3.54822	11.0279	0.167828	0.190525
k141_6538aa41	Duplodnaviria	Heunggongvirae	Uroviricota	Caudoviricetes	NA	NA	Amigovirus	Arthrobacter phage Molivia	NCBI RefSeq viral protein searching	0.0300868	0.186939	0.832141	0.375788	2.09919
k141_663633aa1	Duplodnaviria	Heunggongvirae	Uroviricota	Caudoviricetes	NA	NA	NA	Clostridium phage phi3626	NCBI RefSeq viral protein searching	1.97383	3.21679	0.1751	0.179624	0.276743
k141_128665aa6	Duplodnaviria	Heunggongvirae	Uroviricota	Caudoviricetes	NA	NA	NA	Pseudoalteromonas phage H103	NCBI RefSeq viral protein searching	0.00536342	0.103677	14.5568	0.0521032	0.183485
k141_564855aa41	Duplodnaviria	Heunggongvirae	Uroviricota	Caudoviricetes	NA	NA	NA	Pseudoalteromonas phage Maelstrom	NCBI RefSeq viral protein searching	0.184741	3.70846	3.31524	1.1833	4.2219
k141_429523aa0	Duplodnaviria	Heunggongvirae	Uroviricota	Caudoviricetes	NA	NA	Seongbukvirus	Leuconostoc phage phiMH1	NCBI RefSeq viral protein searching	3.13068	2.18097	0.992514	0.177739	0.204979
k141_462766aa1	Duplodnaviria	Heunggongvirae	Uroviricota	Caudoviricetes	NA	Herelleviridae	Klumppvirus	Brochothrix phage A9	NCBI RefSeq viral protein searching	2.14776	11.9576	0.971996	0	0.166329
k141_454485aa6	Duplodnaviria	Heunggongvirae	Uroviricota	Caudoviricetes	NA	NA	NA	Aggregatibacter phage S1249	NCBI RefSeq viral protein searching	0	2.07324	4.75309	0.0919341	1.23253
k141_308412aa6	Duplodnaviria	Heunggongvirae	Uroviricota	Caudoviricetes	NA	Autographiviridae	NA	NA	marker VOG HMM searching	0	0	10.752	1.28307	11.0271
k141_127136aa6	Duplodnaviria	Heunggongvirae	Uroviricota	Caudoviricetes	NA	NA	NA	Brevibacillus phage Sundance	NCBI RefSeq viral protein searching	0.714412	46.1321	33.4049	1.59094	2.99147
k141_323574aa6	Duplodnaviria	Heunggongvirae	Uroviricota	Caudoviricetes	NA	NA	Enfavirus	Vibrio phage NF	NCBI RefSeq viral protein searching	0	1.53597	2.57052	0	0.471288
k141_7893aa6	Duplodnaviria	Heunggongvirae	Uroviricota	Caudoviricetes	NA	NA	NA	NA	marker VOG HMM searching	213.457	28.6552	5.7342	1.87665	2.80642
k141_413646aa6	Duplodnaviria	Heunggongvirae	Uroviricota	Caudoviricetes	NA	NA	Kamchatkavirus	Aeribacillus phage AP45	NCBI RefSeq viral protein searching	0	0	2.65769	2.5977	0.690301
k141_280275aa1	Duplodnaviria	Heunggongvirae	Uroviricota	Caudoviricetes	NA	NA	NA	Listeria phage A118	NCBI RefSeq viral protein searching	0.754385	2.71449	1.45696	0.0634503	0.411607
k141_433886aa0	Varidnaviria	Bamfordvirae	Nucleocytoviricota	Megaviricetes	Imitervirales	Mimiviridae	NA	NA	marker VOG HMM searching	13.0116	8.90518	0.907521	1.25533	0.212017
k141_71852aa0	Duplodnaviria	Heunggongvirae	Uroviricota	Caudoviricetes	NA	Straboviridae	Lasallevirus	Acinetobacter phage Acj61	NCBI RefSeq viral protein searching	3.07089	0.071262	0.0620641	0.286505	0
k141_28765aa6	Duplodnaviria	Heunggongvirae	Uroviricota	Caudoviricetes	NA	NA	Fletchervirus	Campylobacter phage NCTC12673	NCBI RefSeq viral protein searching	0	1.51989	31.9379	2.0608	2.06182
k141_41049aa41	Duplodnaviria	Heunggongvirae	Uroviricota	Caudoviricetes	NA	NA	Plateaulakevirus	Aeromonas phage 4L372XY	NCBI RefSeq viral protein searching	0	0	8.15317	3.25944	3.35116
k141_3519aa0	Duplodnaviria	Heunggongvirae	Uroviricota	Caudoviricetes	NA	NA	NA	Mycobacterium phage Dori	NCBI RefSeq viral protein searching	4.5136	0.4263	0	0	0.0264721
k141_471628aa0	Duplodnaviria	Heunggongvirae	Uroviricota	Caudoviricetes	NA	NA	NA	Enterococcus phage vB_EfaS_IME197	NCBI RefSeq viral protein searching	8.72277	2.2695	0.449221	0.466589	0.285865
k141_84703aa41	Duplodnaviria	Heunggongvirae	Uroviricota	Caudoviricetes	NA	NA	Jarrellvirus	Bacillus phage BCASJ1c	NCBI RefSeq viral protein searching	0	0	0.361756	0.0439465	4.34754
k141_565443aa41	Duplodnaviria	Heunggongvirae	Uroviricota	Caudoviricetes	NA	NA	NA	NA	marker VOG HMM searching	0	0.00871185	0.0311083	22.2815	13.142
k141_268389aa41	Duplodnaviria	Heunggongvirae	Uroviricota	Caudoviricetes	NA	NA	Fernvirus	Paenibacillus phage PBL1c	NCBI RefSeq viral protein searching	0	8.01281	87.9084	14.0473	5.64979
k141_292947aa1	Duplodnaviria	Heunggongvirae	Uroviricota	Caudoviricetes	NA	NA	Arawnvirus	Butyrivibrio phage Arawn	NCBI RefSeq viral protein searching	3.52855	2.82576	0.254589	0.342783	0.0794164
k141_381377aa11	Duplodnaviria	Heunggongvirae	Uroviricota	Caudoviricetes	NA	NA	NA	NA	marker VOG HMM searching	25.2389	49.1754	4.93137	6.24301	6.05246
k141_590300aa0	Duplodnaviria	Heunggongvirae	Uroviricota	Caudoviricetes	NA	NA	NA	Streptococcus phage SMP	NCBI RefSeq viral protein searching	69.0045	8.88246	1.04606	1.26338	0.746712
k141_462328aa6	Duplodnaviria	Heunggongvirae	Uroviricota	Caudoviricetes	NA	NA	Haetaevirus	Bacillus phage PBC2	NCBI RefSeq viral protein searching	0.300818	16.7624	4.26337	0.0894586	0.251474
k141_173205aa6	Duplodnaviria	Heunggongvirae	Uroviricota	Caudoviricetes	NA	NA	Abouovirus	Brevibacillus phage Davies	NCBI RefSeq viral protein searching	0	0.82849	2.45863	0	0.160058
k141_450558aa41	Duplodnaviria	Heunggongvirae	Uroviricota	Caudoviricetes	NA	NA	Detrevirus	Pseudomonas phage PAJU2	NCBI RefSeq viral protein searching	0	0	0.0577006	2.86339	2.44068
k141_793070aa0	Duplodnaviria	Heunggongvirae	Uroviricota	Caudoviricetes	NA	NA	NA	Clostridium phage phiCT9441A	NCBI RefSeq viral protein searching	3.74084	0.589309	0.0805091	0.0464565	0.0678076
k141_183549aa41	Duplodnaviria	Heunggongvirae	Uroviricota	Caudoviricetes	NA	NA	Helsingorvirus	Cellulophaga phage phi12:1	NCBI RefSeq viral protein searching	0	0	1.19055	2.62847	8.95184
k141_499589aa6	Duplodnaviria	Heunggongvirae	Uroviricota	Caudoviricetes	NA	NA	Enfavirus	Vibrio phage NF	NCBI RefSeq viral protein searching	0	0.455377	37.1903	4.32738	3.56299
k141_37462aa6	Varidnaviria	Bamfordvirae	Nucleocytoviricota	Megaviricetes	Imitervirales	Mimiviridae	NA	NA	marker VOG HMM searching	0.0694373	0.607206	45.3126	19.8511	3.31316
k141_831747aa0	Duplodnaviria	Heunggongvirae	Uroviricota	Caudoviricetes	NA	NA	NA	Streptococcus phage phiNJ2	NCBI RefSeq viral protein searching	5.46432	0.943099	0.39824	0.77557	0.74536
k141_401093aa0	Duplodnaviria	Heunggongvirae	Uroviricota	Caudoviricetes	NA	Herelleviridae	Caeruleovirus	Bacillus phage BM15	NCBI RefSeq viral protein searching	25.7394	5.11693	0.324107	0.35534	0.060661
k141_518928aa6	Duplodnaviria	Heunggongvirae	Uroviricota	Caudoviricetes	NA	NA	NA	Clostridium phage phi3626	NCBI RefSeq viral protein searching	7.30904	13.5553	3.77922	1.06036	0.207657
k141_605101aa0	Duplodnaviria	Heunggongvirae	Uroviricota	Caudoviricetes	NA	Peduoviridae	Tigrvirus	Burkholderia phage phiE202	NCBI RefSeq viral protein searching	2.02808	11.498	0.387992	1.98298	0.733096
k141_331817aa41	Duplodnaviria	Heunggongvirae	Uroviricota	Caudoviricetes	NA	NA	NA	Pseudomonas phage phi2	NCBI RefSeq viral protein searching	0	0	0.017005	23.707	10.9358
k141_90337aa0	Duplodnaviria	Heunggongvirae	Uroviricota	Caudoviricetes	NA	NA	Obolenskvirus	Acinetobacter phage AbP2	NCBI RefSeq viral protein searching	3.03224	0.348894	0.0552475	0	0.124084
k141_362381aa6	Riboviria	Orthornavirae	Lenarviricota	Leviviricetes	NA	NA	NA	Bacillus phage 0105phi7-2	NCBI RefSeq viral protein searching	0	0.109091	2.47027	2.74122	1.65377
k141_8830aa6	Duplodnaviria	Heunggongvirae	Uroviricota	Caudoviricetes	NA	Aliceevansviridae	Brussowvirus	Streptococcus phage 20617	NCBI RefSeq viral protein searching	0	2.4916	2.96391	0.732976	0.554735
k141_82677aa1	Duplodnaviria	Heunggongvirae	Uroviricota	Caudoviricetes	NA	NA	NA	Escherichia phage D6	NCBI RefSeq viral protein searching	0.86195	13.7732	6.49981	5.34556	5.41576
k141_219711aa1	Duplodnaviria	Heunggongvirae	Uroviricota	Caudoviricetes	NA	NA	Sawaravirus	Stx2-converting phage Stx2a_WGPS2	NCBI RefSeq viral protein searching	0	11.601	2.16506	0.565167	1.31214
k141_304486aa6	Duplodnaviria	Heunggongvirae	Uroviricota	Caudoviricetes	NA	Herelleviridae	Agatevirus	Bacillus phage phiAGATE	NCBI RefSeq viral protein searching	0	0	4.1512	108.386	0
k141_355290aa1	Duplodnaviria	Heunggongvirae	Uroviricota	Caudoviricetes	NA	NA	NA	NA	marker VOG HMM searching	1.0162	4.34962	1.222	0.80587	1.33307
k141_427685aa11	Duplodnaviria	Heunggongvirae	Uroviricota	Caudoviricetes	NA	NA	Donellivirus	Bacillus phage G	NCBI RefSeq viral protein searching	1.54679	39.3807	2.51358	5.29403	2.48397
k141_103674aa41	Duplodnaviria	Heunggongvirae	Uroviricota	Caudoviricetes	NA	NA	NA	Rhizobium phage 16-3	NCBI RefSeq viral protein searching	0	0	0	5.45516	4.36965
k141_294124aa6	Duplodnaviria	Heunggongvirae	Uroviricota	Caudoviricetes	NA	NA	Phietavirus	Staphylococcus phage 92	NCBI RefSeq viral protein searching	0	0.0337982	7.06459	0	0.0220372
k141_579679aa1	Duplodnaviria	Heunggongvirae	Uroviricota	Caudoviricetes	NA	NA	Brigitvirus	Faecalibacterium phage FP_Brigit	NCBI RefSeq viral protein searching	0.657067	12.728	1.04577	0.214558	0.556743
k141_658589aa0	Duplodnaviria	Heunggongvirae	Uroviricota	Caudoviricetes	NA	NA	NA	NA	marker VOG HMM searching	3.64787	7.9116	1.58239	1.82619	1.01971
k141_380425aa41	Varidnaviria	Bamfordvirae	Nucleocytoviricota	Megaviricetes	Imitervirales	Mimiviridae	NA	NA	marker VOG HMM searching	0	0	0	0.441807	7.3149
k141_174289aa11	Duplodnaviria	Heunggongvirae	Uroviricota	Caudoviricetes	NA	NA	NA	NA	marker VOG HMM searching	0	0.00519406	0.0893422	34.9742	431.055
k141_122440aa6	Duplodnaviria	Heunggongvirae	Uroviricota	Caudoviricetes	NA	Peduoviridae	Peduovirus	Enterobacteria phage fiAA91-ss	NCBI RefSeq viral protein searching	0	0	3.82557	1.49703	0.658397
k141_482633aa6	Duplodnaviria	Heunggongvirae	Uroviricota	Caudoviricetes	NA	NA	Jarrellvirus	Bacillus phage BCASJ1c	NCBI RefSeq viral protein searching	0	1.31765	28.0032	13.3088	53.7721
k141_423318aa1	Duplodnaviria	Heunggongvirae	Uroviricota	Caudoviricetes	NA	NA	Punavirus	Salmonella phage SJ46	NCBI RefSeq viral protein searching	0	3.31619	0	0	0
k141_274231aa11	Duplodnaviria	Heunggongvirae	Uroviricota	Caudoviricetes	NA	NA	NA	NA	marker VOG HMM searching	0	0	0	2.75042	0.979858
k141_308773aa11	Duplodnaviria	Heunggongvirae	Uroviricota	Caudoviricetes	NA	NA	Halcyonevirus	Paenibacillus phage Unity	NCBI RefSeq viral protein searching	0.195045	64.7847	14.4832	25.038	20.6761
k141_282494aa1	Duplodnaviria	Heunggongvirae	Uroviricota	Caudoviricetes	NA	NA	NA	NA	marker VOG HMM searching	0.0346028	3.77442	0.0208053	0	0.124608
k141_125374aa1	Duplodnaviria	Heunggongvirae	Uroviricota	Caudoviricetes	NA	NA	NA	Lactobacillus phage JCL1032	NCBI RefSeq viral protein searching	0	4.21994	343.311	40.2094	4.44956
k141_30777aa0	Duplodnaviria	Heunggongvirae	Uroviricota	Caudoviricetes	NA	NA	NA	NA	marker VOG HMM searching	4.57621	1.5489	0.899322	0.444806	0.65725
k141_199606aa1	Duplodnaviria	Heunggongvirae	Uroviricota	Caudoviricetes	NA	NA	NA	Croceibacter phage P2559Y	NCBI RefSeq viral protein searching	1.19372	3.45448	0.570258	0.295018	0.0736078
k141_666092aa0	Duplodnaviria	Heunggongvirae	Uroviricota	Caudoviricetes	NA	NA	NA	Lactococcus phage bIL285	NCBI RefSeq viral protein searching	5.37653	1.77554	0.639874	0.984612	0.828347
k141_27996aa1	Duplodnaviria	Heunggongvirae	Uroviricota	Caudoviricetes	NA	NA	Colneyvirus	Clostridium phage phiCD505	NCBI RefSeq viral protein searching	0.867471	3.80461	0.767024	0.141632	0.0918777
k141_176092aa11	Duplodnaviria	Heunggongvirae	Uroviricota	Caudoviricetes	NA	NA	NA	NA	marker VOG HMM searching	0	0.0119374	0.779745	15.016	12.004
k141_478861aa1	Riboviria	Orthornavirae	Kitrinoviricota	Alsuviricetes	NA	NA	NA	NA	marker VOG HMM searching	2.64151	6.32187	0.365776	1.37748	0.187364
k141_356571aa41	Duplodnaviria	Heunggongvirae	Uroviricota	Caudoviricetes	NA	NA	Stanholtvirus	Burkholderia phage phi644-2	NCBI RefSeq viral protein searching	0	1.4172	1.16474	4.39369	6.33817
k141_223186aa41	Duplodnaviria	Heunggongvirae	Uroviricota	Caudoviricetes	NA	Autographiviridae	Jiaoyazivirus	Ralstonia phage RSB3	NCBI RefSeq viral protein searching	0	0	1.63449	1.44009	2.85523
k141_198903aa11	Duplodnaviria	Heunggongvirae	Uroviricota	Caudoviricetes	NA	NA	Feofaniavirus	Erwinia phage vB_EhrS_59	NCBI RefSeq viral protein searching	0	0	0.829371	3.1685	0.57809
k141_269236aa6	Duplodnaviria	Heunggongvirae	Uroviricota	Caudoviricetes	NA	NA	Jimmervirus	Brevibacillus phage Osiris	NCBI RefSeq viral protein searching	0.0427791	7.7082	26.2873	1.66232	3.1388
k141_249859aa6	Duplodnaviria	Heunggongvirae	Uroviricota	Caudoviricetes	NA	NA	NA	Clostridium phage phiCT19406C	NCBI RefSeq viral protein searching	0	0	4.29059	0.0412636	0.053536
k141_185378aa1	Duplodnaviria	Heunggongvirae	Uroviricota	Caudoviricetes	NA	NA	NA	NA	marker VOG HMM searching	0.0174763	5.64163	0.533797	0.0388056	0.0188801
k141_520818aa0	Duplodnaviria	Heunggongvirae	Uroviricota	Caudoviricetes	NA	NA	NA	Streptococcus phage phiNJ2	NCBI RefSeq viral protein searching	27.3885	8.2514	6.15975	3.20215	4.96465
k141_586881aa0	Duplodnaviria	Heunggongvirae	Uroviricota	Caudoviricetes	NA	NA	NA	Clostridium phage phi8074-B1	NCBI RefSeq viral protein searching	3.24915	0.278557	0.0510742	0.0147358	0.0286777
k141_75233aa0	Duplodnaviria	Heunggongvirae	Uroviricota	Caudoviricetes	NA	NA	Piorkowskivirus	Streptococcus phage SW16	NCBI RefSeq viral protein searching	25.4017	4.00319	0.652311	0.571098	0.387316
k141_654353aa0	Duplodnaviria	Heunggongvirae	Uroviricota	Caudoviricetes	NA	NA	NA	NA	marker VOG HMM searching	6.00942	0.356982	0.00840286	0	0
k141_293121aa11	Duplodnaviria	Heunggongvirae	Uroviricota	Caudoviricetes	NA	NA	NA	Shigella phage SfIV	NCBI RefSeq viral protein searching	0	0.136113	5.74943	6.84045	6.47868
k141_402477aa41	Duplodnaviria	Heunggongvirae	Uroviricota	Caudoviricetes	NA	NA	Pemunavirus	Bacillus phage PM1	NCBI RefSeq viral protein searching	0	0.2425	99.8037	0.0541643	1.3352
k141_115579aa11	Duplodnaviria	Heunggongvirae	Uroviricota	Caudoviricetes	NA	NA	NA	Pseudomonas phage MD8	NCBI RefSeq viral protein searching	0	0	0	6.05784	2.2033
k141_183878aa0	Varidnaviria	Bamfordvirae	Nucleocytoviricota	Megaviricetes	Imitervirales	Mimiviridae	Fadolivirus	Fadolivirus algeromassiliense	NCBI RefSeq viral protein searching	4.04013	0.653162	0	0.0887162	0.0115102
k141_393421aa1	Duplodnaviria	Heunggongvirae	Uroviricota	Caudoviricetes	NA	NA	Sophritavirus	Bacillus phage vB_BanS_Sophrita	NCBI RefSeq viral protein searching	33.1133	6.90912	0.464426	0.302945	0.408163
k141_183126aa0	Duplodnaviria	Heunggongvirae	Uroviricota	Caudoviricetes	NA	NA	Muminvirus	Flavobacterium phage vB_FspS_tooticki6-1	NCBI RefSeq viral protein searching	2.20578	0.234277	0.0408076	0	0
k141_452929aa6	Duplodnaviria	Heunggongvirae	Uroviricota	Caudoviricetes	NA	NA	NA	NA	marker VOG HMM searching	0	11.3182	11.4834	0.325746	0.747727
k141_529553aa0	Duplodnaviria	Heunggongvirae	Uroviricota	Caudoviricetes	NA	NA	Lughvirus	Faecalibacterium phage FP_Lugh	NCBI RefSeq viral protein searching	2.88985	0.29125	0	0.556203	0.0189902
k141_278332aa0	Duplodnaviria	Heunggongvirae	Uroviricota	Caudoviricetes	NA	NA	Astrithrvirus	Salmonella phage astrithr	NCBI RefSeq viral protein searching	4.11499	0.24377	0.021775	0.0753894	0.00815095
k141_163850aa0	Varidnaviria	Bamfordvirae	Nucleocytoviricota	Megaviricetes	Imitervirales	Mimiviridae	Fadolivirus	Fadolivirus algeromassiliense	NCBI RefSeq viral protein searching	8.64166	3.02383	0.379608	0.93095	0.0177622
k141_565331aa41	Duplodnaviria	Heunggongvirae	Uroviricota	Caudoviricetes	NA	NA	NA	NA	marker VOG HMM searching	0.198312	0.283958	0.203145	1.69207	3.64344
k141_403624aa0	Duplodnaviria	Heunggongvirae	Uroviricota	Caudoviricetes	NA	Straboviridae	Lasallevirus	Acinetobacter phage Acj61	NCBI RefSeq viral protein searching	7.43508	1.22744	0.480199	0.600364	0.440819
k141_226861aa0	Duplodnaviria	Heunggongvirae	Uroviricota	Caudoviricetes	NA	Herelleviridae	Caeruleovirus	Bacillus phage vB_BceM_Bc431v3	NCBI RefSeq viral protein searching	29.6363	8.83383	1.20858	0.136076	0.353095
k141_268217aa0	Duplodnaviria	Heunggongvirae	Uroviricota	Caudoviricetes	NA	NA	NA	Listeria phage A118	NCBI RefSeq viral protein searching	206.053	27.314	5.73276	2.14879	2.18261
k141_519928aa0	Duplodnaviria	Heunggongvirae	Uroviricota	Caudoviricetes	NA	NA	NA	NA	marker VOG HMM searching	2.55663	0.286219	0.304671	0.159823	0.2903
k141_382922aa1	Duplodnaviria	Heunggongvirae	Uroviricota	Caudoviricetes	NA	NA	NA	Lactococcus phage 63301	NCBI RefSeq viral protein searching	0	5.35936	5.81882	0.0724675	0.579793
k141_178967aa0	Duplodnaviria	Heunggongvirae	Uroviricota	Caudoviricetes	NA	NA	NA	Clostridium phage c-st	NCBI RefSeq viral protein searching	17.8074	1.67968	1.96444	2.1867	0.469367
k141_477241aa1	Duplodnaviria	Heunggongvirae	Uroviricota	Caudoviricetes	NA	NA	NA	NA	marker VOG HMM searching	0.657181	5.72053	1.08806	0.608021	0.240086
k141_68813aa41	Duplodnaviria	Heunggongvirae	Uroviricota	Caudoviricetes	NA	NA	NA	NA	marker VOG HMM searching	0.088039	0.243117	0.458765	2.36215	2.76086
k141_436871aa6	Duplodnaviria	Heunggongvirae	Uroviricota	Caudoviricetes	NA	NA	NA	NA	marker VOG HMM searching	0.47081	17.8036	14.7558	1.27145	2.51259
k141_253240aa0	Duplodnaviria	Heunggongvirae	Uroviricota	Caudoviricetes	NA	NA	Hubeivirus	Bacillus phage vB_BceS-MY192	NCBI RefSeq viral protein searching	3.39691	1.50193	0.321281	0.264843	0.0343612
k141_170304aa1	Duplodnaviria	Heunggongvirae	Uroviricota	Caudoviricetes	NA	NA	Punavirus	Escherichia phage RCS47	NCBI RefSeq viral protein searching	56.1097	20.1114	3.06456	3.17085	1.54272
k141_659964aa1	Duplodnaviria	Heunggongvirae	Uroviricota	Caudoviricetes	NA	NA	NA	Clostridium phage c-st	NCBI RefSeq viral protein searching	0.291025	10.5712	5.49175	0.341747	0.927084
k141_284905aa0	Duplodnaviria	Heunggongvirae	Uroviricota	Caudoviricetes	NA	NA	NA	NA	marker VOG HMM searching	7.25371	1.57671	0.851	0.580339	0.361991
k141_322333aa6	Duplodnaviria	Heunggongvirae	Uroviricota	Caudoviricetes	NA	NA	NA	Geobacillus virus E2	NCBI RefSeq viral protein searching	0	0.13845	29.2321	1.05362	1.45726
k141_485076aa41	Duplodnaviria	Heunggongvirae	Uroviricota	Caudoviricetes	NA	NA	Eisenstarkvirus	Xanthomonas phage phiL7	NCBI RefSeq viral protein searching	0	0	0.306552	0.249729	6.29779
k141_95878aa1	Duplodnaviria	Heunggongvirae	Uroviricota	Caudoviricetes	NA	Autographiviridae	Panjvirus	Salmonella phage vB_SpuP_Spp16	NCBI RefSeq viral protein searching	3.50088	2.87895	2.32163	0.428691	0.834286
k141_305558aa11	Duplodnaviria	Heunggongvirae	Uroviricota	Caudoviricetes	NA	NA	Pikminvirus	Microbacterium phage Pikmin	NCBI RefSeq viral protein searching	0	0.0449441	22.5268	10.2319	0.83518
k141_189151aa41	Duplodnaviria	Heunggongvirae	Uroviricota	Caudoviricetes	NA	Peduoviridae	Kisquattuordecimvirus	Burkholderia phage FLC5	NCBI RefSeq viral protein searching	0	0	0	0.336468	1.92591
k141_327264aa41	Duplodnaviria	Heunggongvirae	Uroviricota	Caudoviricetes	NA	NA	Jarrellvirus	Bacillus phage BCASJ1c	NCBI RefSeq viral protein searching	0	5.91312	2.57495	0.454491	2.26794
k141_69360aa11	Duplodnaviria	Heunggongvirae	Uroviricota	Caudoviricetes	NA	NA	Kamchatkavirus	Aeribacillus phage AP45	NCBI RefSeq viral protein searching	0.0184721	25.2756	24.9231	2.97371	4.12422
k141_361795aa11	Duplodnaviria	Heunggongvirae	Uroviricota	Caudoviricetes	NA	NA	NA	Deep-sea thermophilic phage D6E	NCBI RefSeq viral protein searching	0	0	0.0691001	3.03036	0.034488
k141_673146aa1	Varidnaviria	Bamfordvirae	Nucleocytoviricota	Megaviricetes	Imitervirales	Mimiviridae	Rheavirus	Cafeteria roenbergensis virus BV-PW1	NCBI RefSeq viral protein searching	3.09063	2.75549	0.0849498	0.0735284	0.031799
k141_24257aa6	Duplodnaviria	Heunggongvirae	Uroviricota	Caudoviricetes	NA	NA	NA	NA	marker VOG HMM searching	0	0.167455	3.10824	0.0210388	0.129657
k141_590731aa0	Duplodnaviria	Heunggongvirae	Uroviricota	Caudoviricetes	NA	Aliceevansviridae	Brussowvirus	Streptococcus phage SW1151	NCBI RefSeq viral protein searching	2.45914	0.660222	0.0821436	0.157999	0.143493
k141_730689aa0	Duplodnaviria	Heunggongvirae	Uroviricota	Caudoviricetes	NA	NA	Kenyattavirus	Bacillus phage vB_BcoS-136	NCBI RefSeq viral protein searching	5.35688	5.8159	1.08617	0.347511	0.217382
k141_238175aa41	Duplodnaviria	Heunggongvirae	Uroviricota	Caudoviricetes	NA	NA	NA	NA	marker VOG HMM searching	0	0	0	0.677065	2.46561
k141_428031aa6	Duplodnaviria	Heunggongvirae	Uroviricota	Caudoviricetes	NA	NA	NA	Bacillus phage vB_BhaS-171	NCBI RefSeq viral protein searching	0	0.0812614	4.76537	0.136128	0.0883071
k141_771987aa0	Duplodnaviria	Heunggongvirae	Uroviricota	Caudoviricetes	NA	Peduoviridae	Peduovirus	Enterobacteria phage fiAA91-ss	NCBI RefSeq viral protein searching	3.20211	0.0940696	0.0546186	0.0630336	0
k141_179871aa0	Riboviria	Orthornavirae	Negarnaviricota	NA	NA	NA	NA	Listeria phage A500	NCBI RefSeq viral protein searching	1.96197	0.609518	0.20644	0.0340352	0.132473
k141_133816aa41	Duplodnaviria	Heunggongvirae	Uroviricota	Caudoviricetes	NA	NA	Haetaevirus	Bacillus phage PBC2	NCBI RefSeq viral protein searching	0	0	0	0.139924	2.82623
k141_288726aa6	Duplodnaviria	Heunggongvirae	Uroviricota	Caudoviricetes	NA	NA	NA	Rhodovulum phage RS1	NCBI RefSeq viral protein searching	0	0.417506	3.07676	0.22596	0.607268
k141_326362aa11	Duplodnaviria	Heunggongvirae	Uroviricota	Caudoviricetes	NA	NA	NA	NA	marker VOG HMM searching	0	0.117391	10.3347	5.34893	1.7477
k141_182757aa41	Duplodnaviria	Heunggongvirae	Uroviricota	Caudoviricetes	NA	Drexlerviridae	Nouzillyvirus	Escherichia phage vB_EcoS_ESCO41	NCBI RefSeq viral protein searching	7.16832	7.13959	2.96375	0.894216	3.64003
k141_286763aa1	Duplodnaviria	Heunggongvirae	Uroviricota	Caudoviricetes	NA	Herelleviridae	NA	Bacillus phage SP-10	NCBI RefSeq viral protein searching	0	17.7129	0.861822	0.248651	1.25815
k141_91043aa41	Duplodnaviria	Heunggongvirae	Uroviricota	Caudoviricetes	NA	NA	NA	NA	marker VOG HMM searching	0	0.0422652	0.349694	0.902725	15.0156
k141_289345aa6	Duplodnaviria	Heunggongvirae	Uroviricota	Caudoviricetes	NA	NA	NA	Idiomarinaceae phage 1N2-2	NCBI RefSeq viral protein searching	0	0	21.2831	4.41355	0.875684
k141_562409aa41	Duplodnaviria	Heunggongvirae	Uroviricota	Caudoviricetes	NA	NA	NA	NA	marker VOG HMM searching	0	0	0.185362	0.550082	2.32939
k141_322862aa1	Duplodnaviria	Heunggongvirae	Uroviricota	Caudoviricetes	NA	NA	Zhangjivirus	Bacillus phage vB_BsuS_PJN02	NCBI RefSeq viral protein searching	46.7863	9.4995	4.94369	5.76403	3.09219
k141_313696aa1	Duplodnaviria	Heunggongvirae	Uroviricota	Caudoviricetes	NA	Herelleviridae	Klumppvirus	Brochothrix phage A9	NCBI RefSeq viral protein searching	0.135563	1.68459	2.6694	0.1411	0
k141_171306aa41	Duplodnaviria	Heunggongvirae	Uroviricota	Caudoviricetes	NA	NA	Iggyvirus	Pseudomonas phage Iggy	NCBI RefSeq viral protein searching	0	0	0	0.546947	1.43895
k141_371780aa1	Duplodnaviria	Heunggongvirae	Uroviricota	Caudoviricetes	NA	Herelleviridae	Schiekvirus	Enterococcus phage EFDG1	NCBI RefSeq viral protein searching	0	3.11319	73.7934	1.08315	0.858792
k141_152540aa41	Duplodnaviria	Heunggongvirae	Uroviricota	Caudoviricetes	NA	NA	Sargevirus	Arthrobacter phage Sarge	NCBI RefSeq viral protein searching	0	0	0	1.57455	1.50993
k141_90899aa0	Duplodnaviria	Heunggongvirae	Uroviricota	Caudoviricetes	NA	NA	NA	NA	marker VOG HMM searching	7.17966	0.747329	0.140729	0.442568	0.0948212
k141_246914aa1	Duplodnaviria	Heunggongvirae	Uroviricota	Caudoviricetes	NA	NA	Lilyvirus	Bacteriophage Lily	NCBI RefSeq viral protein searching	0	3.83718	2.60976	0	0.247541
k141_148218aa1	Duplodnaviria	Heunggongvirae	Uroviricota	Caudoviricetes	NA	NA	NA	NA	marker VOG HMM searching	8.70559	6.02114	1.55067	0.0519796	0.525062
k141_381475aa6	Duplodnaviria	Heunggongvirae	Uroviricota	Caudoviricetes	NA	Peduoviridae	Peduovirus	Enterobacteria phage fiAA91-ss	NCBI RefSeq viral protein searching	0.896149	13.223	11.854	4.325	2.324
k141_176658aa0	Duplodnaviria	Heunggongvirae	Uroviricota	Caudoviricetes	NA	NA	Audreyjarvisvirus	Lactococcus phage 949	NCBI RefSeq viral protein searching	17.1808	4.77671	0.787059	1.00564	0.862807
k141_312526aa41	Duplodnaviria	Heunggongvirae	Uroviricota	Caudoviricetes	NA	NA	NA	NA	marker VOG HMM searching	0	0.00190474	1.7352	0.69687	10.5055
k141_118968aa1	Duplodnaviria	Heunggongvirae	Uroviricota	Caudoviricetes	NA	Herelleviridae	Matervirus	Bacillus phage Mater	NCBI RefSeq viral protein searching	0	3.0851	2.61493	0.110745	0.55677
k141_479109aa0	Duplodnaviria	Heunggongvirae	Uroviricota	Caudoviricetes	NA	NA	NA	NA	marker VOG HMM searching	19.41	11.6937	6.37227	0.623642	4.78464
k141_258868aa41	Duplodnaviria	Heunggongvirae	Uroviricota	Caudoviricetes	NA	NA	Asteriusvirus	Escherichia phage 121Q	NCBI RefSeq viral protein searching	1.07762	13.7285	19.6453	2.61217	4.35923
k141_640467aa0	Duplodnaviria	Heunggongvirae	Uroviricota	Caudoviricetes	NA	NA	NA	Streptococcus phage SMP	NCBI RefSeq viral protein searching	185.044	22.1842	3.49905	2.42874	2.33484
k141_635870aa1	Varidnaviria	Bamfordvirae	Nucleocytoviricota	Megaviricetes	Imitervirales	Mimiviridae	NA	NA	marker VOG HMM searching	9.73869	6.24549	0.53502	0.891872	0.0890099
k141_128462aa6	Duplodnaviria	Heunggongvirae	Uroviricota	Caudoviricetes	NA	Guelinviridae	Brucesealvirus	Clostridium phage phiCPV4	NCBI RefSeq viral protein searching	137.472	46.9973	6.44515	0.987053	1.53217
k141_223687aa11	Duplodnaviria	Heunggongvirae	Uroviricota	Caudoviricetes	NA	NA	NA	NA	marker VOG HMM searching	0	0	0.00905245	22.4074	0.147968
k141_79869aa41	Duplodnaviria	Heunggongvirae	Uroviricota	Caudoviricetes	NA	Peduoviridae	Aptresvirus	Burkholderia phage AP3	NCBI RefSeq viral protein searching	0	0	0.298962	18.5999	14.5279
k141_681448aa1	Duplodnaviria	Heunggongvirae	Uroviricota	Caudoviricetes	NA	NA	Efquatrovirus	Enterococcus phage vB_EfaS_AL3	NCBI RefSeq viral protein searching	1.84517	2.033	2.08438	0.413852	1.76183
k141_187064aa41	Duplodnaviria	Heunggongvirae	Uroviricota	Caudoviricetes	NA	NA	NA	Streptococcus phage SMP	NCBI RefSeq viral protein searching	172.509	63.8872	7.10052	1.66009	3.29948
k141_134905aa41	Duplodnaviria	Heunggongvirae	Uroviricota	Caudoviricetes	NA	NA	Vegasvirus	Paenibacillus phage Vegas	NCBI RefSeq viral protein searching	0	0	0.0305657	116.595	120.907
k141_366472aa41	Duplodnaviria	Heunggongvirae	Uroviricota	Caudoviricetes	NA	NA	Tandoganvirus	Anoxybacillus phage A403	NCBI RefSeq viral protein searching	0	0	21.528	103.531	11.7696
k141_275390aa6	Duplodnaviria	Heunggongvirae	Uroviricota	Caudoviricetes	NA	NA	Lanavirus	Pseudomonas phage Lana	NCBI RefSeq viral protein searching	0.144316	9.96314	3.86134	0.0333802	0.411426
k141_59244aa6	Duplodnaviria	Heunggongvirae	Uroviricota	Caudoviricetes	NA	NA	Audreyjarvisvirus	Lactococcus phage P1048	NCBI RefSeq viral protein searching	0.398844	5.09396	3.5252	0.802594	0.466789
k141_225915aa41	Duplodnaviria	Heunggongvirae	Uroviricota	Caudoviricetes	NA	Herelleviridae	Kochikohdavirus	Enterococcus phage ECP3	NCBI RefSeq viral protein searching	52.614	42.1972	11.8115	7.31186	4.73012
k141_759696aa0	Duplodnaviria	Heunggongvirae	Uroviricota	Caudoviricetes	NA	NA	NA	Enterobacteria phage P4	NCBI RefSeq viral protein searching	14.0176	2.11198	0.0366047	0.0211222	0
k141_184696aa0	Duplodnaviria	Heunggongvirae	Uroviricota	Caudoviricetes	NA	NA	Jimmervirus	Brevibacillus phage Jimmer1	NCBI RefSeq viral protein searching	1.83887	0.866975	0.485404	0	0
k141_269204aa41	Duplodnaviria	Heunggongvirae	Uroviricota	Caudoviricetes	NA	NA	NA	NA	marker VOG HMM searching	0	0	0	0.099466	10.0416
k141_428628aa41	Duplodnaviria	Heunggongvirae	Uroviricota	Caudoviricetes	NA	NA	Cimandefvirus	Ralstonia phage Heva	NCBI RefSeq viral protein searching	0	0	0.126051	2.86095	9.59416
k141_472814aa6	Duplodnaviria	Heunggongvirae	Uroviricota	Caudoviricetes	NA	NA	Jimmervirus	Brevibacillus phage Osiris	NCBI RefSeq viral protein searching	0	0	25.0763	1.95808	2.60503
k141_541337aa0	Varidnaviria	Bamfordvirae	Preplasmiviricota	Tectiliviricetes	Kalamavirales	Tectiviridae	Deltatectivirus	Streptomyces phage Forthebois	NCBI RefSeq viral protein searching	2.70026	0.414261	0.042446	0.0734784	0
k141_66443aa6	Duplodnaviria	Heunggongvirae	Uroviricota	Caudoviricetes	NA	NA	Magadivirus	Bacillus phage Mgbh1	NCBI RefSeq viral protein searching	0	0.128447	3.72361	7.39578	2.36894
k141_86524aa6	Duplodnaviria	Heunggongvirae	Uroviricota	Caudoviricetes	NA	NA	Leicestervirus	NA	vContact2 clustering	0	0	5.4987	0.0551816	0
k141_782268aa0	Duplodnaviria	Heunggongvirae	Uroviricota	Caudoviricetes	NA	Drexlerviridae	Nouzillyvirus	Escherichia phage vB_EcoS_ESCO41	NCBI RefSeq viral protein searching	5.63028	2.76349	2.15937	0.337467	1.7345
k141_548219aa0	Duplodnaviria	Heunggongvirae	Uroviricota	Caudoviricetes	NA	NA	Vieuvirus	Acinetobacter phage YMC11/11/R3177	NCBI RefSeq viral protein searching	3.22902	0.747367	0.269339	0	0.134428
k141_467160aa6	Duplodnaviria	Heunggongvirae	Uroviricota	Caudoviricetes	NA	NA	Amigovirus	Arthrobacter phage Amigo	NCBI RefSeq viral protein searching	0.0107882	4.96026	4.50165	0.0524013	0.3545
k141_68890aa1	Duplodnaviria	Heunggongvirae	Uroviricota	Caudoviricetes	NA	NA	Spbetavirus	Bacillus phage SPBc2	NCBI RefSeq viral protein searching	0	6.02796	2.7178	0	1.60501
k141_435754aa0	Duplodnaviria	Heunggongvirae	Uroviricota	Caudoviricetes	NA	Herelleviridae	Caeruleovirus	Bacillus phage JBP901	NCBI RefSeq viral protein searching	3.10155	1.9033	0.840657	0.683223	0.274791
k141_131585aa0	Duplodnaviria	Heunggongvirae	Uroviricota	Caudoviricetes	NA	NA	Samwavirus	Corynebacterium phage Stiles	NCBI RefSeq viral protein searching	5.4634	4.13204	1.28455	0.543193	0.102776
k141_451766aa6	Duplodnaviria	Heunggongvirae	Uroviricota	Caudoviricetes	NA	Peduoviridae	Phitrevirus	Pseudomonas phage phi3	NCBI RefSeq viral protein searching	0	0.545077	4.04546	1.16719	2.51872
k141_224273aa41	Duplodnaviria	Heunggongvirae	Uroviricota	Caudoviricetes	NA	Peduoviridae	Aptresvirus	Burkholderia phage AP3	NCBI RefSeq viral protein searching	0	0	3.72658	4.40649	3.65891
k141_424706aa1	Duplodnaviria	Heunggongvirae	Uroviricota	Caudoviricetes	NA	NA	NA	NA	marker VOG HMM searching	12.1678	4.87956	2.36695	0.651864	2.11434
k141_692429aa0	Duplodnaviria	Heunggongvirae	Uroviricota	Caudoviricetes	NA	NA	Saphexavirus	Enterococcus phage vB_EfaS_IME198	NCBI RefSeq viral protein searching	3.03671	1.26403	0.429613	0.247901	1.42724
k141_161435aa41	Duplodnaviria	Heunggongvirae	Uroviricota	Caudoviricetes	NA	NA	NA	Brucella phage BiPBO1	NCBI RefSeq viral protein searching	0	0	0	15.5848	12.3017
k141_579032aa1	Varidnaviria	Bamfordvirae	Nucleocytoviricota	Megaviricetes	Imitervirales	Mimiviridae	NA	NA	marker VOG HMM searching	45.4262	36.7372	23.9665	10.561	6.94101
k141_80977aa41	Duplodnaviria	Heunggongvirae	Uroviricota	Caudoviricetes	NA	NA	Kolesnikvirus	Erwinia phage vB_Eam-MM7	NCBI RefSeq viral protein searching	0	0	0.0287175	0.596555	1.80595
k141_338832aa41	Duplodnaviria	Heunggongvirae	Uroviricota	Caudoviricetes	NA	NA	Tandoganvirus	Anoxybacillus phage A403	NCBI RefSeq viral protein searching	0	0.471721	25.3751	4.18352	4.74024
k141_350649aa41	Duplodnaviria	Heunggongvirae	Uroviricota	Caudoviricetes	NA	Autographiviridae	Bonnellvirus	Escherichia phage J8-65	NCBI RefSeq viral protein searching	0	0.377305	0.44967	0.299394	2.91976
k141_610995aa0	Duplodnaviria	Heunggongvirae	Uroviricota	Caudoviricetes	NA	NA	NA	Clostridium phage CI55P1	NCBI RefSeq viral protein searching	28.1096	0.527632	0.0946091	0.171577	0.283318
k141_533754aa0	Duplodnaviria	Heunggongvirae	Uroviricota	Caudoviricetes	NA	NA	NA	Lactobacillus prophage Lj928	NCBI RefSeq viral protein searching	5.24782	1.88723	0.635861	0.443066	0.449094
k141_263423aa1	Duplodnaviria	Heunggongvirae	Uroviricota	Caudoviricetes	NA	Salasmaviridae	Salasvirus	Bacillus phage vB_BveP-Goe6	NCBI RefSeq viral protein searching	30.6213	14.0933	3.14116	0.639726	1.08689
k141_345353aa41	Duplodnaviria	Heunggongvirae	Uroviricota	Caudoviricetes	NA	Orlajensenviridae	Paopuvirus	Microbacterium phage Kaijohn	NCBI RefSeq viral protein searching	0	0	0.356777	1.78896	3.14075
k141_104977aa6	Duplodnaviria	Heunggongvirae	Uroviricota	Caudoviricetes	NA	NA	Astrithrvirus	Salmonella phage astrithr	NCBI RefSeq viral protein searching	0.427262	5.6634	5.12324	0.33883	0.901186
k141_354173aa1	Duplodnaviria	Heunggongvirae	Uroviricota	Caudoviricetes	NA	NA	NA	Brevibacillus phage Sundance	NCBI RefSeq viral protein searching	43.0168	13.5741	1.1175	1.66301	0.396295
k141_659722aa1	Duplodnaviria	Heunggongvirae	Uroviricota	Caudoviricetes	NA	NA	NA	Enterobacteria phage phiP27	NCBI RefSeq viral protein searching	0	2.16132	12.9198	2.10654	0.170816
k141_734903aa0	Duplodnaviria	Heunggongvirae	Uroviricota	Caudoviricetes	NA	NA	Diegovirus	Shigella phage POCJ13	NCBI RefSeq viral protein searching	2.17586	0.0726844	0	0.0243519	0
k141_122034aa0	Duplodnaviria	Heunggongvirae	Uroviricota	Caudoviricetes	NA	NA	Dubowvirus	Staphylococcus phage SAP-26	NCBI RefSeq viral protein searching	3.38179	4.12192	0.729197	0.0647341	0.209968
k141_303946aa0	Duplodnaviria	Heunggongvirae	Uroviricota	Caudoviricetes	NA	NA	NA	Staphylococcus phage SPbeta-like	NCBI RefSeq viral protein searching	2.28378	0.725938	0.47418	0.182412	0.0887491
k141_549030aa0	Duplodnaviria	Heunggongvirae	Uroviricota	Caudoviricetes	NA	NA	NA	NA	marker VOG HMM searching	4.36829	0.896649	1.40565	0.498681	0.56125
k141_582797aa1	Duplodnaviria	Heunggongvirae	Uroviricota	Caudoviricetes	NA	NA	Mimasvirus	Cronobacter phage vB_CsaM_GAP32	NCBI RefSeq viral protein searching	0.253199	3.52931	0.217484	0.0334655	0.0217093
k141_839301aa0	Duplodnaviria	Heunggongvirae	Uroviricota	Caudoviricetes	NA	Schitoviridae	Exceevirus	Acinetobacter phage VB_ApiP_XC38	NCBI RefSeq viral protein searching	17.3741	2.11984	0.257069	0.350617	0.26244
k141_177624aa6	Duplodnaviria	Heunggongvirae	Uroviricota	Caudoviricetes	NA	NA	NA	NA	marker VOG HMM searching	0	0.660534	5.20626	0.414943	0.323012
k141_400457aa11	Duplodnaviria	Heunggongvirae	Uroviricota	Caudoviricetes	NA	NA	Donellivirus	Bacillus phage G	NCBI RefSeq viral protein searching	0	0	1.70253	4.29807	8.82083
k141_776002aa0	Duplodnaviria	Heunggongvirae	Uroviricota	Caudoviricetes	NA	Rountreeviridae	Minhovirus	Enterococcus phage vB_EfaP_IME199	NCBI RefSeq viral protein searching	3.08501	1.049	0	0.127802	0.124359
k141_378175aa41	Duplodnaviria	Heunggongvirae	Uroviricota	Caudoviricetes	NA	NA	NA	Streptococcus phage phiNJ2	NCBI RefSeq viral protein searching	0	3.69774	12.7757	1.87874	6.96809
k141_116747aa0	Duplodnaviria	Heunggongvirae	Uroviricota	Caudoviricetes	NA	NA	NA	Lactococcus phage Tuc2009	NCBI RefSeq viral protein searching	8.02391	2.02009	0.467327	0.190351	0.740893
k141_220302aa6	Duplodnaviria	Heunggongvirae	Uroviricota	Caudoviricetes	NA	Autographiviridae	Novosibovirus	Proteus phage PM 75	NCBI RefSeq viral protein searching	20.9471	2.3472	1.86239	3.0105	6.563
k141_10941aa0	Duplodnaviria	Heunggongvirae	Uroviricota	Caudoviricetes	NA	NA	NA	Clostridium phage phi3626	NCBI RefSeq viral protein searching	71.3468	7.79461	1.1022	1.30092	0.787657
k141_189565aa11	Duplodnaviria	Heunggongvirae	Uroviricota	Caudoviricetes	NA	Peduoviridae	Valbvirus	Vibrio phage ValB1MD-2	NCBI RefSeq viral protein searching	0	0	0.138584	5.82432	0
k141_557079aa0	Duplodnaviria	Heunggongvirae	Uroviricota	Caudoviricetes	NA	NA	Phifelvirus	Enterococcus phage phiFL2A	NCBI RefSeq viral protein searching	2.81478	0.670082	0.536905	0.377164	0.139811
k141_497098aa0	Duplodnaviria	Heunggongvirae	Uroviricota	Caudoviricetes	NA	Schitoviridae	Exceevirus	Acinetobacter phage VB_ApiP_XC38	NCBI RefSeq viral protein searching	27.8246	1.93832	0.403998	1.08235	0.745334
k141_296562aa11	Riboviria	Orthornavirae	Kitrinoviricota	Alsuviricetes	NA	NA	NA	NA	marker VOG HMM searching	0	0	0	3.45154	3.47553
k141_310456aa6	Duplodnaviria	Heunggongvirae	Uroviricota	Caudoviricetes	NA	NA	NA	Burkholderia phage BcepB1A	NCBI RefSeq viral protein searching	0	1.38522	4.22249	0.122132	0.126764
k141_19145aa1	Duplodnaviria	Heunggongvirae	Uroviricota	Caudoviricetes	NA	NA	NA	Streptococcus phage 315.3	NCBI RefSeq viral protein searching	23.4579	10.2599	2.0149	0.101102	0.655854
k141_191779aa0	Duplodnaviria	Heunggongvirae	Uroviricota	Caudoviricetes	NA	NA	NA	NA	marker VOG HMM searching	2.53155	1.44148	0.14961	0.187674	0.029219
k141_132130aa1	Duplodnaviria	Heunggongvirae	Uroviricota	Caudoviricetes	NA	NA	Halcyonevirus	Paenibacillus phage Unity	NCBI RefSeq viral protein searching	0.0141142	4.63814	2.69865	12.0464	23.6851
k141_383627aa0	Duplodnaviria	Heunggongvirae	Uroviricota	Caudoviricetes	NA	NA	NA	NA	marker VOG HMM searching	13.5649	1.72243	0.277332	0.232771	0.0471876
k141_434377aa0	Duplodnaviria	Heunggongvirae	Uroviricota	Caudoviricetes	NA	NA	NA	NA	marker VOG HMM searching	4.48514	3.47993	0.346286	0.0601225	0.068827
k141_553125aa0	Duplodnaviria	Heunggongvirae	Uroviricota	Caudoviricetes	NA	NA	Biseptimavirus	Staphylococcus phage 23MRA	NCBI RefSeq viral protein searching	6.01434	3.97256	3.08842	2.43632	3.62921
k141_34811aa6	Duplodnaviria	Heunggongvirae	Uroviricota	Caudoviricetes	NA	NA	NA	NA	marker VOG HMM searching	0.00534445	0.0910111	12.8686	2.30174	1.23815
k141_399022aa1	Duplodnaviria	Heunggongvirae	Uroviricota	Caudoviricetes	NA	NA	NA	NA	marker VOG HMM searching	0.433653	20.258	20.1927	3.61092	1.93034
k141_535892aa1	Duplodnaviria	Heunggongvirae	Uroviricota	Caudoviricetes	NA	NA	Jacevirus	Gordonia phage Jace	NCBI RefSeq viral protein searching	0.943085	4.80556	1.16108	1.37113	1.39484
k141_482974aa6	Duplodnaviria	Heunggongvirae	Uroviricota	Caudoviricetes	NA	NA	NA	NA	marker VOG HMM searching	0	0.1462	3.47185	25.6079	24.6575
k141_47692aa0	Duplodnaviria	Heunggongvirae	Uroviricota	Caudoviricetes	NA	NA	NA	Croceibacter phage P2559S	NCBI RefSeq viral protein searching	3.17069	1.46294	1.97772	1.26192	0.889802
k141_727883aa1	Duplodnaviria	Heunggongvirae	Uroviricota	Caudoviricetes	NA	NA	NA	NA	marker VOG HMM searching	0.0303687	3.24966	2.04506	0.0842908	0.478451
k141_824974aa0	Duplodnaviria	Heunggongvirae	Uroviricota	Caudoviricetes	NA	Herelleviridae	Sciuriunavirus	Staphylococcus phage vB_SscM-1	NCBI RefSeq viral protein searching	106.986	33.3725	2.85218	0.992708	1.10154
k141_188352aa1	Duplodnaviria	Heunggongvirae	Uroviricota	Caudoviricetes	NA	NA	Lanavirus	Pseudomonas phage Lana	NCBI RefSeq viral protein searching	0	5.44314	3.26321	0.0749447	1.61652
k141_569524aa1	Duplodnaviria	Heunggongvirae	Uroviricota	Caudoviricetes	NA	NA	NA	Streptococcus phage phiARI0923	NCBI RefSeq viral protein searching	70.162	22.4479	24.4222	12.2756	22.6158
k141_747284aa1	NA	NA	NA	NA	NA	Bicaudaviridae	NA	Sulfolobus monocaudavirus SMV3	NCBI RefSeq viral protein searching	18.5161	9.10836	1.85344	0.11408	0.573535
k141_106906aa0	Duplodnaviria	Heunggongvirae	Uroviricota	Caudoviricetes	NA	NA	Waukeshavirus	Bacillus phage vB_BtS_BMBtp3	NCBI RefSeq viral protein searching	12.1037	1.42086	0.353563	0.544048	0.639682
k141_123023aa0	Duplodnaviria	Heunggongvirae	Uroviricota	Caudoviricetes	NA	Peduoviridae	Aresaunavirus	Ralstonia phage RsoM1USA	NCBI RefSeq viral protein searching	12.0346	1.25695	0.108268	0.166598	0
k141_521004aa6	Duplodnaviria	Heunggongvirae	Uroviricota	Caudoviricetes	NA	Schitoviridae	Acanvirus	Rhizobium phage RHEph22	NCBI RefSeq viral protein searching	0.0286362	1.88469	5.33752	0.940539	1.79603
k141_364450aa6	Duplodnaviria	Heunggongvirae	Uroviricota	Caudoviricetes	NA	NA	Magadivirus	Bacillus phage Mgbh1	NCBI RefSeq viral protein searching	0	1.15968	4.39487	0.126012	0.183926
k141_727621aa0	Duplodnaviria	Heunggongvirae	Uroviricota	Caudoviricetes	NA	NA	NA	Vibrio phage PWH3a-P1	NCBI RefSeq viral protein searching	3.75988	3.69167	1.5473	0.649343	0.601763
k141_127832aa0	Duplodnaviria	Heunggongvirae	Uroviricota	Caudoviricetes	NA	NA	NA	Streptococcus phage SMP	NCBI RefSeq viral protein searching	66.3135	17.2666	1.64799	0.738237	0.413964
k141_547371aa0	Duplodnaviria	Heunggongvirae	Uroviricota	Caudoviricetes	NA	NA	Coventryvirus	Staphylococcus phage phiSP44-1	NCBI RefSeq viral protein searching	25.146	9.55135	1.25508	0.471587	0.655547
k141_799818aa0	Duplodnaviria	Heunggongvirae	Uroviricota	Caudoviricetes	NA	NA	Homburgvirus	Listeria phage LP-114	NCBI RefSeq viral protein searching	24.7146	1.90768	0.481356	0.322559	0.546365
k141_306846aa11	Duplodnaviria	Heunggongvirae	Uroviricota	Caudoviricetes	NA	NA	NA	Flyfo siphovirus Tbat1_6	NCBI RefSeq viral protein searching	0	0	0.406348	4.25408	0.456321
k141_334121aa1	Duplodnaviria	Heunggongvirae	Uroviricota	Caudoviricetes	NA	NA	NA	Geobacillus virus E2	NCBI RefSeq viral protein searching	19.4417	3.14388	0.87258	0.625045	0.0901048
k141_416572aa6	Duplodnaviria	Heunggongvirae	Uroviricota	Caudoviricetes	NA	NA	Donellivirus	Bacillus phage G	NCBI RefSeq viral protein searching	0	0.0591276	46.0245	11.1877	0.183125
k141_45562aa11	Duplodnaviria	Heunggongvirae	Uroviricota	Caudoviricetes	NA	NA	NA	NA	marker VOG HMM searching	0	0	0.197267	2.88953	6.63446
k141_136842aa0	Duplodnaviria	Heunggongvirae	Uroviricota	Caudoviricetes	NA	NA	NA	NA	marker VOG HMM searching	3.0953	5.63363	0.126892	0.130171	0.0422214
k141_236245aa11	Duplodnaviria	Heunggongvirae	Uroviricota	Caudoviricetes	NA	NA	Septimatrevirus	Pseudomonas phage PSV3	NCBI RefSeq viral protein searching	0	0	0	15.9755	9.67955
k141_5606aa6	Duplodnaviria	Heunggongvirae	Uroviricota	Caudoviricetes	NA	NA	Tandoganvirus	Anoxybacillus phage A403	NCBI RefSeq viral protein searching	0	0	8.93514	0.213838	0.241473
k141_126711aa1	Duplodnaviria	Heunggongvirae	Uroviricota	Caudoviricetes	NA	NA	Arawnvirus	Butyrivibrio phage Arawn	NCBI RefSeq viral protein searching	0.56052	6.51888	0.881434	0.269268	0.407578
k141_208784aa1	Duplodnaviria	Heunggongvirae	Uroviricota	Caudoviricetes	NA	NA	NA	Bacillus phage 0305phi8-36	NCBI RefSeq viral protein searching	0.307685	4.93353	2.10063	0.771359	0.285935
k141_113821aa6	Duplodnaviria	Heunggongvirae	Uroviricota	Caudoviricetes	NA	NA	Bembunaquatrovirus	Bacillus phage vB_BtS_BMBtp14	NCBI RefSeq viral protein searching	35.0077	10.3954	4.88148	3.4668	1.34312
k141_656811aa0	Duplodnaviria	Heunggongvirae	Uroviricota	Caudoviricetes	NA	NA	NA	NA	marker VOG HMM searching	19.1582	6.67652	1.16265	0.0757875	0.147492
k141_320380aa0	Duplodnaviria	Heunggongvirae	Uroviricota	Caudoviricetes	NA	Peduoviridae	Elveevirus	Escherichia phage Cartapus	NCBI RefSeq viral protein searching	2.75816	0.403231	0.0390206	0	0
k141_518948aa0	Duplodnaviria	Heunggongvirae	Uroviricota	Caudoviricetes	NA	NA	NA	NA	marker VOG HMM searching	5.51842	1.66489	0.544618	0.520436	0.480447
k141_225284aa11	Duplodnaviria	Heunggongvirae	Uroviricota	Caudoviricetes	NA	NA	NA	NA	marker VOG HMM searching	0.222534	1.97715	4.70048	3.46427	2.18633
k141_192003aa11	Duplodnaviria	Heunggongvirae	Uroviricota	Caudoviricetes	NA	NA	NA	NA	marker VOG HMM searching	0	0	0.0149507	18.6345	8.94313
k141_160081aa6	Duplodnaviria	Heunggongvirae	Uroviricota	Caudoviricetes	NA	NA	Tandoganvirus	Anoxybacillus phage A403	NCBI RefSeq viral protein searching	0	0.0980402	3.52217	0.960777	2.6209
k141_354870aa0	Duplodnaviria	Heunggongvirae	Uroviricota	Caudoviricetes	NA	NA	Incheonvirus	Polaribacter phage P12002S	NCBI RefSeq viral protein searching	24.5536	4.76032	0.98332	0.828112	0.49741
k141_363436aa41	Duplodnaviria	Heunggongvirae	Uroviricota	Caudoviricetes	NA	NA	NA	Salicola phage CGphi29	NCBI RefSeq viral protein searching	0	0	0	0.687202	54.2307
k141_300383aa6	Duplodnaviria	Heunggongvirae	Uroviricota	Caudoviricetes	NA	NA	NA	Paenibacillus phage PG1	NCBI RefSeq viral protein searching	0	0.151413	7.07152	0.0190234	0.542986
k141_277825aa6	Duplodnaviria	Heunggongvirae	Uroviricota	Caudoviricetes	NA	NA	Leicestervirus	Clostridium phage phiCD111	NCBI RefSeq viral protein searching	1.47996	2.84446	4.17158	1.80741	0.810079
k141_115994aa41	Duplodnaviria	Heunggongvirae	Uroviricota	Caudoviricetes	NA	NA	Phabquatrovirus	Bordetella phage vB_BbrM_PHB04	NCBI RefSeq viral protein searching	0	0	0.26871	16.4746	9.09041
k141_495465aa6	Duplodnaviria	Heunggongvirae	Uroviricota	Caudoviricetes	NA	NA	Lubbockvirus	Clostridium phage phiCDHM19	NCBI RefSeq viral protein searching	0	0.183637	1.94587	0.399913	0.498898
k141_143175aa6	Duplodnaviria	Heunggongvirae	Uroviricota	Caudoviricetes	NA	NA	NA	NA	marker VOG HMM searching	0	0.00374867	30.1196	3.29308	3.92053
k141_482079aa1	Duplodnaviria	Heunggongvirae	Uroviricota	Caudoviricetes	NA	NA	Sandinevirus	Lactococcus phage bIL309	NCBI RefSeq viral protein searching	1.73869	8.59342	2.79912	0.315159	0.741118
k141_635813aa1	Duplodnaviria	Heunggongvirae	Uroviricota	Caudoviricetes	NA	NA	NA	Deep-sea thermophilic phage D6E	NCBI RefSeq viral protein searching	0.0340576	4.16167	6.75757	0.472648	2.06962
k141_162559aa11	Duplodnaviria	Heunggongvirae	Uroviricota	Caudoviricetes	NA	NA	NA	Pseudomonas phage vB_Pae_LC3I3	NCBI RefSeq viral protein searching	0	0	0	12.8337	8.49223
k141_571489aa0	Duplodnaviria	Heunggongvirae	Uroviricota	Caudoviricetes	NA	Zierdtviridae	Ceetrepovirus	Corynebacterium phage Kimchi1738	NCBI RefSeq viral protein searching	3.23468	0.977815	0.241672	1.0625	0.146466
k141_159235aa41	Duplodnaviria	Heunggongvirae	Uroviricota	Caudoviricetes	NA	NA	Muminvirus	Flavobacterium phage vB_FspS_mymlan6-1	NCBI RefSeq viral protein searching	0	0.0347662	0	1.08326	6.10912
k141_2785aa6	Duplodnaviria	Heunggongvirae	Uroviricota	Caudoviricetes	NA	NA	NA	Pseudomonas phage PS-1	NCBI RefSeq viral protein searching	0	0.813705	8.87995	0.185878	0.209006
k141_111725aa6	Duplodnaviria	Heunggongvirae	Uroviricota	Caudoviricetes	NA	NA	NA	Lactococcus phage 63301	NCBI RefSeq viral protein searching	0.238372	8.91938	3.78374	0.297729	0.622338
k141_64028aa1	Duplodnaviria	Heunggongvirae	Uroviricota	Caudoviricetes	NA	NA	Arawnvirus	Butyrivibrio phage Arawn	NCBI RefSeq viral protein searching	0.280593	11.0324	9.49595	0.574836	1.79233
k141_643246aa1	Duplodnaviria	Heunggongvirae	Uroviricota	Caudoviricetes	NA	NA	Tabernariusvirus	Pseudomonas phage tabernarius	NCBI RefSeq viral protein searching	0.1251	8.39902	28.0186	0.716154	2.35103
k141_606017aa0	Duplodnaviria	Heunggongvirae	Uroviricota	Caudoviricetes	NA	NA	Sozzivirus	Oenococcus phage phiS11	NCBI RefSeq viral protein searching	2.23353	0.764609	0.177578	0.0768516	0.0997085
k141_382166aa6	Duplodnaviria	Heunggongvirae	Uroviricota	Caudoviricetes	NA	NA	Wanderervirus	Paenibacillus phage Wanderer	NCBI RefSeq viral protein searching	0	0.12193	13.1943	4.07488	2.54403
k141_417647aa0	Duplodnaviria	Heunggongvirae	Uroviricota	Caudoviricetes	NA	NA	Bievrevirus	Escherichia phage 4A7	NCBI RefSeq viral protein searching	18.2042	14.4732	6.28156	5.30973	5.88232
k141_162557aa41	Duplodnaviria	Heunggongvirae	Uroviricota	Caudoviricetes	NA	NA	Fernvirus	Paenibacillus phage Sitara	NCBI RefSeq viral protein searching	0	0	0.0807697	2.33034	3.21995
k141_487920aa0	Duplodnaviria	Heunggongvirae	Uroviricota	Caudoviricetes	NA	NA	Zhangjivirus	Bacillus phage vB_BsuS_PJN02	NCBI RefSeq viral protein searching	3.29084	0.554557	0.2337	0.341627	0.023328
k141_517303aa0	Duplodnaviria	Heunggongvirae	Uroviricota	Caudoviricetes	NA	NA	NA	NA	marker VOG HMM searching	4.15059	1.65246	0.244966	0.141354	0.137546
k141_412999aa11	Duplodnaviria	Heunggongvirae	Uroviricota	Caudoviricetes	NA	NA	NA	NA	marker VOG HMM searching	0	0	0.235516	16.4109	0.0279532
k141_66694aa0	Duplodnaviria	Heunggongvirae	Uroviricota	Caudoviricetes	NA	NA	Halcyonevirus	Paenibacillus phage Tripp	NCBI RefSeq viral protein searching	19.9539	17.0391	1.90013	1.83042	0.352695
k141_330415aa0	Duplodnaviria	Heunggongvirae	Uroviricota	Caudoviricetes	NA	NA	NA	Clostridium phage phiCT9441A	NCBI RefSeq viral protein searching	5.28282	2.10823	1.03198	0.928032	0.311045
k141_92983aa41	Duplodnaviria	Heunggongvirae	Uroviricota	Caudoviricetes	NA	NA	Tandoganvirus	Anoxybacillus phage A403	NCBI RefSeq viral protein searching	0	0	6.5638	11.4261	11.3379
k141_771397aa1	Duplodnaviria	Heunggongvirae	Uroviricota	Caudoviricetes	NA	NA	Lughvirus	Faecalibacterium phage FP_Lugh	NCBI RefSeq viral protein searching	0.437411	9.99033	0.328748	0.101173	0.22971
k141_56747aa6	Duplodnaviria	Heunggongvirae	Uroviricota	Caudoviricetes	NA	NA	Charlievirus	Mycobacterium phage Raymond7	NCBI RefSeq viral protein searching	0	0	3.32192	0	0.0264571
k141_96020aa0	Duplodnaviria	Heunggongvirae	Uroviricota	Caudoviricetes	NA	NA	Pakpunavirus	Pseudomonas phage SPA01	NCBI RefSeq viral protein searching	3.54966	0.692832	0.402271	0.257916	0.200775
k141_688246aa0	Duplodnaviria	Heunggongvirae	Uroviricota	Caudoviricetes	NA	NA	Samwavirus	Corynebacterium phage StAB	NCBI RefSeq viral protein searching	2.807	0.808209	0.847869	0.664641	0.431158
k141_565439aa41	Duplodnaviria	Heunggongvirae	Uroviricota	Caudoviricetes	NA	NA	NA	NA	marker VOG HMM searching	0	0	0	0.0124501	5.12991
k141_152956aa41	Duplodnaviria	Heunggongvirae	Uroviricota	Caudoviricetes	NA	NA	NA	Bacillus phage BalMu-1	NCBI RefSeq viral protein searching	0	0	2.27606	0.324653	1.70398
k141_417991aa41	Duplodnaviria	Heunggongvirae	Uroviricota	Caudoviricetes	NA	NA	NA	Burkholderia phage BcepB1A	NCBI RefSeq viral protein searching	0	0	1.34916	2.05347	4.58185
k141_176001aa41	Duplodnaviria	Heunggongvirae	Uroviricota	Caudoviricetes	NA	NA	Fipvunavirus	Flavobacterium phage Fpv20	NCBI RefSeq viral protein searching	0	0	1.63047	1.48443	4.964
k141_551147aa1	Duplodnaviria	Heunggongvirae	Uroviricota	Caudoviricetes	NA	NA	NA	Lactobacillus prophage Lj771	NCBI RefSeq viral protein searching	0	6.53642	0.567384	0.39288	0.141591
k141_568544aa0	Duplodnaviria	Heunggongvirae	Uroviricota	Caudoviricetes	NA	NA	NA	Acinetobacter phage YMC13/03/R2096	NCBI RefSeq viral protein searching	6.01843	1.2348	0.930094	0.301891	0.674558
k141_721128aa0	Duplodnaviria	Heunggongvirae	Uroviricota	Caudoviricetes	NA	NA	Asteriusvirus	Escherichia phage 121Q	NCBI RefSeq viral protein searching	8.71241	4.87037	0.579472	0.13375	0.104118
k141_222463aa11	Duplodnaviria	Heunggongvirae	Uroviricota	Caudoviricetes	NA	NA	NA	NA	marker VOG HMM searching	0	0	1.00138	55.552	5.89627
k141_371066aa0	Duplodnaviria	Heunggongvirae	Uroviricota	Caudoviricetes	NA	NA	NA	Salmonella phage SSU5	NCBI RefSeq viral protein searching	33.7064	1.19906	0.0619496	0.173629	0.0132511
k141_217828aa1	Duplodnaviria	Heunggongvirae	Uroviricota	Caudoviricetes	NA	NA	Astrithrvirus	Salmonella phage astrithr	NCBI RefSeq viral protein searching	4.33338	4.21841	1.68701	1.34987	3.7216
k141_99530aa0	Duplodnaviria	Heunggongvirae	Uroviricota	Caudoviricetes	NA	NA	Lagaffevirus	Faecalibacterium phage FP_Lagaffe	NCBI RefSeq viral protein searching	3.13039	0.261954	0	0	0.0341601
k141_286517aa41	Duplodnaviria	Heunggongvirae	Uroviricota	Caudoviricetes	NA	NA	Myrnavirus	Mycobacterium phage Myrna	NCBI RefSeq viral protein searching	0	0.705103	8.8605	1.88314	3.57286
k141_488075aa11	Duplodnaviria	Heunggongvirae	Uroviricota	Caudoviricetes	NA	NA	NA	NA	marker VOG HMM searching	0	0	1.36027	17.0256	4.15279
k141_666829aa0	Duplodnaviria	Heunggongvirae	Uroviricota	Caudoviricetes	NA	Herelleviridae	Watanabevirus	Lactobacillus phage 3-521	NCBI RefSeq viral protein searching	4.68437	1.52714	0.0586777	0.0902908	0.0292862
k141_114882aa0	Duplodnaviria	Heunggongvirae	Uroviricota	Caudoviricetes	NA	NA	Skunavirus	Lactococcus phage 936 group phage Phi4.2	NCBI RefSeq viral protein searching	5.474	0.427264	0.0513264	0.0296171	0.0192128
k141_703630aa0	Duplodnaviria	Heunggongvirae	Uroviricota	Caudoviricetes	NA	NA	NA	Bacteroides phage B124-14	NCBI RefSeq viral protein searching	1.98149	0.34199	0.0496414	0.143224	0.222985
k141_149235aa41	Duplodnaviria	Heunggongvirae	Uroviricota	Caudoviricetes	NA	NA	Bembunaquatrovirus	Bacillus phage vB_BtS_BMBtp14	NCBI RefSeq viral protein searching	0	116.235	74.5704	1.76726	10.3384
k141_289528aa0	Duplodnaviria	Heunggongvirae	Uroviricota	Caudoviricetes	NA	NA	NA	Flavobacterium phage Fpv8	NCBI RefSeq viral protein searching	2.495	0.326362	0	0.0364478	0
k141_92231aa11	Duplodnaviria	Heunggongvirae	Uroviricota	Caudoviricetes	NA	NA	NA	Mannheimia phage vB_MhS_535AP2	NCBI RefSeq viral protein searching	1.01597	6.42729	0.488688	2.79426	0.565417
k141_338101aa6	Duplodnaviria	Heunggongvirae	Uroviricota	Caudoviricetes	NA	NA	Hollowayvirus	Pseudomonas phage phiC725A	NCBI RefSeq viral protein searching	0.155921	2.02727	5.5937	0.162289	0.198859
k141_489772aa0	Duplodnaviria	Heunggongvirae	Uroviricota	Caudoviricetes	NA	Autographiviridae	Pettyvirus	Acinetobacter phage Petty	NCBI RefSeq viral protein searching	8.85956	2.29956	0.887818	0.548044	0.680126
k141_315258aa1	Duplodnaviria	Heunggongvirae	Uroviricota	Caudoviricetes	NA	NA	Donellivirus	Bacillus phage G	NCBI RefSeq viral protein searching	4.99828	21.3538	36.1033	32.3938	6.70847
k141_110585aa0	Duplodnaviria	Heunggongvirae	Uroviricota	Caudoviricetes	NA	NA	NA	Enterococcus phage EFC-1	NCBI RefSeq viral protein searching	3.21884	0.847443	0.11481	0.0946415	0.0613947
k141_442979aa0	Duplodnaviria	Heunggongvirae	Uroviricota	Caudoviricetes	NA	Peduoviridae	Xuanwuvirus	Escherichia phage 520873	NCBI RefSeq viral protein searching	3.53983	3.65021	1.2393	0.870578	0.419529
k141_476454aa6	Duplodnaviria	Heunggongvirae	Uroviricota	Caudoviricetes	NA	NA	Tandoganvirus	Anoxybacillus phage A403	NCBI RefSeq viral protein searching	0	0	2.90182	0	0.043888
k141_643752aa0	Duplodnaviria	Heunggongvirae	Uroviricota	Caudoviricetes	NA	NA	Leicestervirus	Clostridium phage phiCD111	NCBI RefSeq viral protein searching	2.93207	0.602442	0.356785	0.0484417	0.157123
k141_334877aa0	Duplodnaviria	Heunggongvirae	Uroviricota	Caudoviricetes	NA	NA	NA	Deep-sea thermophilic phage D6E	NCBI RefSeq viral protein searching	2.02404	0.236169	0	0.0395627	0
k141_178978aa41	Duplodnaviria	Heunggongvirae	Uroviricota	Caudoviricetes	NA	NA	NA	NA	marker VOG HMM searching	0	0.283369	6.57759	2.27853	4.87613
k141_94994aa0	Duplodnaviria	Heunggongvirae	Uroviricota	Caudoviricetes	NA	NA	Thornevirus	Bacillus phage SP-15	NCBI RefSeq viral protein searching	8.74728	1.90408	0.520493	0.921981	0.489351
k141_288547aa41	Duplodnaviria	Heunggongvirae	Uroviricota	Caudoviricetes	NA	Aliceevansviridae	NA	Streptococcus phage PH15	NCBI RefSeq viral protein searching	0	0.0265155	0.254024	1.99883	71.558
k141_649984aa0	Duplodnaviria	Heunggongvirae	Uroviricota	Caudoviricetes	NA	NA	NA	Cyanophage KBS-S-2A	NCBI RefSeq viral protein searching	2.37861	0.372214	0.476723	0.220068	0.242692
k141_711480aa0	Duplodnaviria	Heunggongvirae	Uroviricota	Caudoviricetes	NA	NA	NA	Clostridium phage CI55P1	NCBI RefSeq viral protein searching	9.26462	4.03958	0.502597	0.096672	0.376271
k141_307581aa11	Duplodnaviria	Heunggongvirae	Uroviricota	Caudoviricetes	NA	NA	NA	Staphylococcus phage SPbeta-like	NCBI RefSeq viral protein searching	2.82535	7.67046	7.38286	3.42468	1.83525
k141_442663aa6	Duplodnaviria	Heunggongvirae	Uroviricota	Caudoviricetes	NA	NA	NA	Bacillus phage phBC6A51	NCBI RefSeq viral protein searching	0	0	3.64349	0.0313794	0.0407121
k141_654782aa1	Duplodnaviria	Heunggongvirae	Uroviricota	Caudoviricetes	NA	NA	Poushouvirus	Corynebacterium phage Poushou	NCBI RefSeq viral protein searching	6.89217	18.0277	2.62539	4.51511	0.668015
k141_438521aa41	Duplodnaviria	Heunggongvirae	Uroviricota	Caudoviricetes	NA	NA	Tandoganvirus	Anoxybacillus phage A403	NCBI RefSeq viral protein searching	0	0	4.02882	188.962	12.3586
k141_145150aa41	Duplodnaviria	Heunggongvirae	Uroviricota	Caudoviricetes	NA	Peduoviridae	Phitrevirus	Pseudomonas phage phi3	NCBI RefSeq viral protein searching	0.0874331	2.53516	3.65362	3.76151	4.27021
k141_705349aa0	Duplodnaviria	Heunggongvirae	Uroviricota	Caudoviricetes	NA	NA	NA	Aggregatibacter phage S1249	NCBI RefSeq viral protein searching	1.28435	6.96894	1.16512	0.562866	0.223139
k141_630393aa1	Duplodnaviria	Heunggongvirae	Uroviricota	Caudoviricetes	NA	NA	NA	Lactococcus phage r1t	NCBI RefSeq viral protein searching	0	11.064	0.155418	0	0
k141_327446aa0	Duplodnaviria	Heunggongvirae	Uroviricota	Caudoviricetes	NA	NA	NA	Acinetobacter phage YMC13/03/R2096	NCBI RefSeq viral protein searching	17.1931	3.49104	1.20324	0.791365	0.862065
k141_577998aa1	Duplodnaviria	Heunggongvirae	Uroviricota	Caudoviricetes	NA	NA	Gorganvirus	Proteus phage VB_PmiS-Isfahan	NCBI RefSeq viral protein searching	1.48612	3.98988	1.24103	0.572896	1.57948
k141_490291aa41	Duplodnaviria	Heunggongvirae	Uroviricota	Caudoviricetes	NA	NA	Abouovirus	Brevibacillus phage Davies	NCBI RefSeq viral protein searching	23.2183	34.6916	2.74671	0.0307757	2.01641
k141_455901aa1	Duplodnaviria	Heunggongvirae	Uroviricota	Caudoviricetes	NA	Arenbergviridae	Wroclawvirus	Pseudomonas phage vB_PaeM_PA5oct	NCBI RefSeq viral protein searching	0.0234757	11.3286	0.338761	0.863356	0.750277
k141_224125aa11	Duplodnaviria	Heunggongvirae	Uroviricota	Caudoviricetes	NA	NA	Muminvirus	Flavobacterium phage vB_FspS_tooticki6-1	NCBI RefSeq viral protein searching	0	0	3.12654	21.9587	25.1959
k141_505464aa6	Duplodnaviria	Heunggongvirae	Uroviricota	Caudoviricetes	NA	NA	NA	Burkholderia phage BcepB1A	NCBI RefSeq viral protein searching	0	3.47007	3.54686	0.0726625	1.91689
k141_423747aa0	Duplodnaviria	Heunggongvirae	Uroviricota	Caudoviricetes	NA	NA	Lanavirus	Pseudomonas phage Lana	NCBI RefSeq viral protein searching	2.26729	0.3101	0.938831	0.0296843	0.0577693
k141_239536aa6	Duplodnaviria	Heunggongvirae	Uroviricota	Caudoviricetes	NA	NA	NA	NA	marker VOG HMM searching	0	0.245916	34.5975	0.475332	1.8532
k141_280304aa0	Duplodnaviria	Heunggongvirae	Uroviricota	Caudoviricetes	NA	NA	NA	NA	marker VOG HMM searching	46.2243	12.6236	2.14215	0.581692	0.33018
k141_456147aa6	Duplodnaviria	Heunggongvirae	Uroviricota	Caudoviricetes	NA	Autographiviridae	Berlinvirus	Shigella phage VB_Ship_A7	NCBI RefSeq viral protein searching	1.94786	1.17123	1.83232	0.239803	0.905087
k141_24973aa41	Duplodnaviria	Heunggongvirae	Uroviricota	Caudoviricetes	NA	NA	NA	NA	marker VOG HMM searching	0	0	0.57015	2.61004	3.81315
k141_201724aa1	Duplodnaviria	Heunggongvirae	Uroviricota	Caudoviricetes	NA	NA	Enfavirus	Vibrio phage NF	NCBI RefSeq viral protein searching	0	6.20104	2.83908	0.0492706	0.367566
k141_546431aa0	Duplodnaviria	Heunggongvirae	Uroviricota	Caudoviricetes	NA	NA	NA	Clostridium phage CI461P1	NCBI RefSeq viral protein searching	2.98189	1.3724	0.0919434	0.318327	0.55067
k141_669986aa0	Duplodnaviria	Heunggongvirae	Uroviricota	Caudoviricetes	NA	Peduoviridae	Kayeltresvirus	Burkholderia phage KL3	NCBI RefSeq viral protein searching	3.66056	0.975727	0.339915	0.0392285	0
k141_208300aa1	Duplodnaviria	Heunggongvirae	Uroviricota	Caudoviricetes	NA	Peduoviridae	Duodecimduovirus	Burkholderia phage phiE12-2	NCBI RefSeq viral protein searching	27.1341	11.2992	3.99782	4.62599	1.20672
k141_555791aa1	Duplodnaviria	Heunggongvirae	Uroviricota	Caudoviricetes	NA	NA	NA	Mannheimia phage vB_MhM_3927AP2	NCBI RefSeq viral protein searching	0.221609	6.11969	0.948392	0.135683	0.0821507
k141_115857aa41	Duplodnaviria	Heunggongvirae	Uroviricota	Caudoviricetes	NA	NA	Magadivirus	Bacillus phage Mgbh1	NCBI RefSeq viral protein searching	0	0.135531	15.4966	13.2721	27.7101
k141_548109aa41	Duplodnaviria	Heunggongvirae	Uroviricota	Caudoviricetes	NA	NA	Detrevirus	Pseudomonas phage PAJU2	NCBI RefSeq viral protein searching	0	0	0.688242	7.51161	10.894
k141_105516aa41	Duplodnaviria	Heunggongvirae	Uroviricota	Caudoviricetes	NA	Herelleviridae	Matervirus	Bacillus phage Mater	NCBI RefSeq viral protein searching	0	0	4.54503	0.133516	2.62314
k141_529298aa6	Duplodnaviria	Heunggongvirae	Uroviricota	Caudoviricetes	NA	Peduoviridae	Duodecimduovirus	Burkholderia phage phiE12-2	NCBI RefSeq viral protein searching	0	0.0525254	4.30011	11.4035	11.4216
k141_217285aa41	Duplodnaviria	Heunggongvirae	Uroviricota	Caudoviricetes	NA	NA	Traversvirus	Escherichia phage SH2026Stx1	NCBI RefSeq viral protein searching	0	0	0	1.48871	3.34016
k141_47910aa6	Duplodnaviria	Heunggongvirae	Uroviricota	Caudoviricetes	NA	NA	Muminvirus	Flavobacterium phage vB_FspS_snusmum6-1	NCBI RefSeq viral protein searching	0	0.0274768	216.617	49.4073	73.382
k141_630683aa0	Duplodnaviria	Heunggongvirae	Uroviricota	Caudoviricetes	NA	NA	NA	Streptococcus phage SMP	NCBI RefSeq viral protein searching	89.3121	13.5787	3.36715	1.87188	1.49098
k141_5977aa11	Duplodnaviria	Heunggongvirae	Uroviricota	Caudoviricetes	NA	Duneviridae	Labanvirus	Flavobacterium phage vB_FspS_laban6-1	NCBI RefSeq viral protein searching	0	0	0	4.78119	2.9694
k141_13422aa41	Duplodnaviria	Heunggongvirae	Uroviricota	Caudoviricetes	NA	NA	NA	Bacillus phage phBC6A51	NCBI RefSeq viral protein searching	0	0.0284878	5.68168	2.54837	32.9515
k141_98876aa11	Duplodnaviria	Heunggongvirae	Uroviricota	Caudoviricetes	NA	NA	NA	NA	marker VOG HMM searching	0	1.12949	1.48849	4.98916	0.445747
k141_464824aa0	Duplodnaviria	Heunggongvirae	Uroviricota	Caudoviricetes	NA	Autographiviridae	Phimunavirus	Pectobacterium phage Zenivior	NCBI RefSeq viral protein searching	3.81769	1.68679	0.367268	0.423853	0.527
k141_344602aa6	Duplodnaviria	Heunggongvirae	Uroviricota	Caudoviricetes	NA	NA	Jarrellvirus	Bacillus phage BCASJ1c	NCBI RefSeq viral protein searching	0	0.0384941	8.75018	0.444945	0.225892
k141_292789aa41	Duplodnaviria	Heunggongvirae	Uroviricota	Caudoviricetes	NA	NA	Denvervirus	Enterococcus phage 9183	NCBI RefSeq viral protein searching	92.7764	37.0342	7.2731	2.70763	4.34097
k141_274832aa11	Duplodnaviria	Heunggongvirae	Uroviricota	Caudoviricetes	NA	NA	NA	NA	marker VOG HMM searching	0.596841	2.24227	1.3019	5.87509	0.662278
k141_144816aa6	Duplodnaviria	Heunggongvirae	Uroviricota	Caudoviricetes	NA	NA	Jarrellvirus	Bacillus phage BCASJ1c	NCBI RefSeq viral protein searching	0	0	4.10285	0.383917	0
k141_411100aa41	Duplodnaviria	Heunggongvirae	Uroviricota	Caudoviricetes	NA	NA	NA	NA	marker VOG HMM searching	0	0.697532	64.3554	16.5215	4.94355
k141_415139aa0	Duplodnaviria	Heunggongvirae	Uroviricota	Caudoviricetes	NA	NA	NA	Salmonella phage SSU5	NCBI RefSeq viral protein searching	4.32161	0.0284821	0	0.0572554	0
k141_279877aa0	Duplodnaviria	Heunggongvirae	Uroviricota	Caudoviricetes	NA	NA	Brigitvirus	Faecalibacterium phage FP_Brigit	NCBI RefSeq viral protein searching	5.03556	5.28505	0.92058	0.708275	0.857665
k141_187153aa41	Duplodnaviria	Heunggongvirae	Uroviricota	Caudoviricetes	NA	NA	Biseptimavirus	Staphylococcus phage StauST398-4	NCBI RefSeq viral protein searching	0	0	0	1.1553	6.13977
k141_54937aa11	Duplodnaviria	Heunggongvirae	Uroviricota	Caudoviricetes	NA	Peduoviridae	Novemvirus	Enterobacter phage phiT5282H	NCBI RefSeq viral protein searching	0	0	0	8.11594	21.5149
k141_698450aa0	Duplodnaviria	Heunggongvirae	Uroviricota	Caudoviricetes	NA	NA	Bievrevirus	Escherichia phage 4A7	NCBI RefSeq viral protein searching	5.43002	74.5995	20.6153	2.69134	3.30556
k141_530745aa0	Duplodnaviria	Heunggongvirae	Uroviricota	Caudoviricetes	NA	Mesyanzhinovviridae	Keylargovirus	Alphaproteobacteria phage PhiJL001	NCBI RefSeq viral protein searching	2.96529	0.126758	0	0	0
k141_346089aa41	Duplodnaviria	Heunggongvirae	Uroviricota	Caudoviricetes	NA	NA	Rockefellervirus	Staphylococcus phage IME1348_01	NCBI RefSeq viral protein searching	0	0.792579	37.2559	5.37725	7.66557
k141_278649aa6	Duplodnaviria	Heunggongvirae	Uroviricota	Caudoviricetes	NA	NA	NA	Clostridium phage vB_CpeS-CP51	NCBI RefSeq viral protein searching	0	0.019735	6.08447	0.476061	0.205883
k141_556647aa0	Duplodnaviria	Heunggongvirae	Uroviricota	Caudoviricetes	NA	NA	Moabitevirus	Serratia phage Moabite	NCBI RefSeq viral protein searching	2.51748	0.2842	0.190398	0.263679	0.0285084
k141_252613aa41	Duplodnaviria	Heunggongvirae	Uroviricota	Caudoviricetes	NA	NA	Punavirus	Salmonella phage SJ46	NCBI RefSeq viral protein searching	10.0746	29.3309	31.2391	38.1893	25.2919
k141_384575aa6	Duplodnaviria	Heunggongvirae	Uroviricota	Caudoviricetes	NA	NA	Sherbrookevirus	Clostridium phage phiCD481-1	NCBI RefSeq viral protein searching	0	0	3.29807	0	0.0127274
k141_575202aa1	Duplodnaviria	Heunggongvirae	Uroviricota	Caudoviricetes	NA	NA	NA	Caudoviricetes sp. vir080	NCBI RefSeq viral protein searching	19.0031	6.97597	0.210227	0.43671	0.0944324
k141_654447aa0	Duplodnaviria	Heunggongvirae	Uroviricota	Caudoviricetes	NA	NA	Fremauxvirus	Lactococcus phage CHPC971	NCBI RefSeq viral protein searching	12.7532	2.14934	0.772811	0.436029	0.56571
k141_344787aa41	Duplodnaviria	Heunggongvirae	Uroviricota	Caudoviricetes	NA	Herelleviridae	Sciuriunavirus	Staphylococcus phage vB_SscM-1	NCBI RefSeq viral protein searching	0	0	1.58937	34.7726	33.8232
k141_562716aa0	Duplodnaviria	Heunggongvirae	Uroviricota	Caudoviricetes	NA	NA	NA	NA	marker VOG HMM searching	10.049	1.8638	0.676349	0.312221	0.090018
k141_204312aa6	Duplodnaviria	Heunggongvirae	Uroviricota	Caudoviricetes	NA	Autographiviridae	Axomammavirus	Pectobacterium phage PP1	NCBI RefSeq viral protein searching	0	0	2.69042	0.0356888	0
k141_83334aa1	Duplodnaviria	Heunggongvirae	Uroviricota	Caudoviricetes	NA	NA	Efquatrovirus	Enterococcus phage EfaCPT1	NCBI RefSeq viral protein searching	14.9695	7.17318	1.0618	0.0284974	0.203351
k141_382042aa41	Duplodnaviria	Heunggongvirae	Uroviricota	Caudoviricetes	NA	NA	NA	Sinorhizobium phage phiLM21	NCBI RefSeq viral protein searching	0.0298961	0	0.467359	8.21493	7.15928
k141_305060aa0	Duplodnaviria	Heunggongvirae	Uroviricota	Caudoviricetes	NA	NA	Pebcunavirus	Bacillus phage PBC1	NCBI RefSeq viral protein searching	4.14263	4.11009	0.775578	0.378684	0.826295
k141_333673aa11	Duplodnaviria	Heunggongvirae	Uroviricota	Caudoviricetes	NA	NA	Donellivirus	Bacillus phage G	NCBI RefSeq viral protein searching	9.10365	32.0508	201.18	65.6254	53.4495
k141_650401aa0	Duplodnaviria	Heunggongvirae	Uroviricota	Caudoviricetes	NA	NA	Efquatrovirus	Enterococcus phage vB_EfaS_AL3	NCBI RefSeq viral protein searching	128.962	20.7433	4.75193	2.07505	2.4999
k141_160225aa6	Duplodnaviria	Heunggongvirae	Uroviricota	Caudoviricetes	NA	NA	Fernvirus	Paenibacillus phage Lucielle	NCBI RefSeq viral protein searching	0	0.330183	10.9001	0	0
k141_563232aa0	Duplodnaviria	Heunggongvirae	Uroviricota	Caudoviricetes	NA	NA	NA	Vibrio phage VpKK5	NCBI RefSeq viral protein searching	2.8778	2.03461	1.91793	3.27202	1.66997
k141_806815aa0	Duplodnaviria	Heunggongvirae	Uroviricota	Caudoviricetes	NA	Duneviridae	Labanvirus	Flavobacterium phage vB_FspS_laban6-1	NCBI RefSeq viral protein searching	7.95898	1.15412	0.557207	1.07176	0.695258
k141_363539aa11	Duplodnaviria	Heunggongvirae	Uroviricota	Caudoviricetes	NA	NA	NA	Deep-sea thermophilic phage D6E	NCBI RefSeq viral protein searching	0	0	0	105.494	0
k141_140339aa0	Duplodnaviria	Heunggongvirae	Uroviricota	Caudoviricetes	NA	NA	NA	Vibrio phage X29	NCBI RefSeq viral protein searching	3.97541	1.52807	0.0700442	0.20209	0
k141_114846aa0	Duplodnaviria	Heunggongvirae	Uroviricota	Caudoviricetes	NA	NA	Natevirus	Bacillus phage vB_BanS_Nate	NCBI RefSeq viral protein searching	15.3109	3.90989	0.399234	0.0542051	0.228561
k141_639746aa0	Duplodnaviria	Heunggongvirae	Uroviricota	Caudoviricetes	NA	NA	NA	NA	marker VOG HMM searching	4.48777	0.410813	0.0596314	0	0
k141_149062aa6	Duplodnaviria	Heunggongvirae	Uroviricota	Caudoviricetes	NA	NA	Yongloolinvirus	Clostridioides phage phiC2	NCBI RefSeq viral protein searching	31.8672	4.83132	2.07968	1.91636	1.56903
k141_354259aa0	Duplodnaviria	Heunggongvirae	Uroviricota	Caudoviricetes	NA	NA	Machinavirus	Erwinia phage vB_EamM_ChrisDB	NCBI RefSeq viral protein searching	7.69857	0.38173	0.383606	0.236111	0.0382918
k141_407189aa6	Duplodnaviria	Heunggongvirae	Uroviricota	Caudoviricetes	NA	NA	Jarrellvirus	Bacillus phage BCASJ1c	NCBI RefSeq viral protein searching	0	0	7.77991	0.0246213	0.18634
k141_526966aa41	Duplodnaviria	Heunggongvirae	Uroviricota	Caudoviricetes	NA	Herelleviridae	NA	Bacillus phage SP-10	NCBI RefSeq viral protein searching	0.6604	17.1426	6.51199	1.20454	2.46309
k141_298668aa0	Duplodnaviria	Heunggongvirae	Uroviricota	Caudoviricetes	NA	Aliceevansviridae	Brussowvirus	Streptococcus phage TP-778L	NCBI RefSeq viral protein searching	18.7157	2.32905	0.941774	0.55737	0.741219
k141_227897aa41	Duplodnaviria	Heunggongvirae	Uroviricota	Caudoviricetes	NA	NA	Phifelvirus	Enterococcus phage phiFL1A	NCBI RefSeq viral protein searching	0	5.69366	4.83402	0.107977	1.79783
k141_549027aa41	Duplodnaviria	Heunggongvirae	Uroviricota	Caudoviricetes	NA	NA	NA	Tetraselmis viridis virus S20	NCBI RefSeq viral protein searching	0.122817	17.3817	3.88917	1.10789	2.87478
k141_392530aa6	Duplodnaviria	Heunggongvirae	Uroviricota	Caudoviricetes	NA	NA	Tandoganvirus	Anoxybacillus phage A403	NCBI RefSeq viral protein searching	0	0.0502409	33.5829	0.833211	0.786197
k141_351467aa41	Duplodnaviria	Heunggongvirae	Uroviricota	Caudoviricetes	NA	NA	Kuravirus	Escherichia phage vB_EcoP_WFI101126	NCBI RefSeq viral protein searching	0.251591	1.30268	0.428603	2.13858	5.22838
k141_446099aa41	Duplodnaviria	Heunggongvirae	Uroviricota	Caudoviricetes	NA	NA	NA	Bacillus phage vB_BanS_Athena	NCBI RefSeq viral protein searching	0	0.29222	24.6231	2.12942	2.85802
k141_510185aa1	Duplodnaviria	Heunggongvirae	Uroviricota	Caudoviricetes	NA	NA	NA	Clostridium phage CI461P1	NCBI RefSeq viral protein searching	0.490493	3.66134	0.147457	0.0850879	0.124194
k141_464987aa0	Duplodnaviria	Heunggongvirae	Uroviricota	Caudoviricetes	NA	NA	NA	Streptococcus phage SMP	NCBI RefSeq viral protein searching	66.0695	10.0581	2.42945	0.945265	0.945785
k141_417956aa0	Duplodnaviria	Heunggongvirae	Uroviricota	Caudoviricetes	NA	NA	Astrithrvirus	Salmonella phage astrithr	NCBI RefSeq viral protein searching	2.92223	1.06398	0.0240688	0	0.0180192
k141_107084aa1	Duplodnaviria	Heunggongvirae	Uroviricota	Caudoviricetes	NA	NA	NA	Streptococcus phage T12	NCBI RefSeq viral protein searching	8.21769	3.24185	0.316914	0.199495	0.129414
k141_391696aa11	Duplodnaviria	Heunggongvirae	Uroviricota	Caudoviricetes	NA	NA	Svunavirus	Geobacillus phage GBSV1	NCBI RefSeq viral protein searching	17.3849	52.6738	19.388	2.54262	8.8702
k141_144202aa6	Duplodnaviria	Heunggongvirae	Uroviricota	Caudoviricetes	NA	Drexlerviridae	Nouzillyvirus	Escherichia phage vB_EcoS_ESCO41	NCBI RefSeq viral protein searching	6.40484	27.7181	11.3345	2.86558	3.40802
k141_692170aa0	Duplodnaviria	Heunggongvirae	Uroviricota	Caudoviricetes	NA	NA	Cequinquevirus	Lactobacillus phage c5	NCBI RefSeq viral protein searching	4.6653	0.322078	0.102002	0.0294294	0.0381822
k141_2028aa41	Duplodnaviria	Heunggongvirae	Uroviricota	Caudoviricetes	NA	NA	NA	Streptomyces phage mu1/6	NCBI RefSeq viral protein searching	0	0	0	0.348218	1.68164
k141_69092aa1	Varidnaviria	Bamfordvirae	Nucleocytoviricota	Megaviricetes	Imitervirales	Mimiviridae	NA	NA	marker VOG HMM searching	0	3.15091	0.0645698	0	0.0241702
k141_144510aa11	Duplodnaviria	Heunggongvirae	Uroviricota	Caudoviricetes	NA	NA	NA	Bacillus phage 0305phi8-36	NCBI RefSeq viral protein searching	0	0	0	3.42783	0
k141_236824aa6	Duplodnaviria	Heunggongvirae	Uroviricota	Caudoviricetes	NA	NA	Obolenskvirus	Acinetobacter phage AP22	NCBI RefSeq viral protein searching	0.0107815	1.50352	12.563	0.568573	0.592082
k141_109790aa6	Varidnaviria	Bamfordvirae	Nucleocytoviricota	Megaviricetes	Imitervirales	Mimiviridae	NA	NA	marker VOG HMM searching	0	0.363739	23.5092	0.750438	1.08597
k141_269027aa41	Duplodnaviria	Heunggongvirae	Uroviricota	Caudoviricetes	NA	NA	NA	NA	marker VOG HMM searching	0	0.984041	0.880617	3.94721	6.11008
k141_506389aa0	Duplodnaviria	Heunggongvirae	Uroviricota	Caudoviricetes	NA	NA	NA	NA	marker VOG HMM searching	11.3062	1.28718	0.378027	0.105306	0.204939
k141_402574aa1	Duplodnaviria	Heunggongvirae	Uroviricota	Caudoviricetes	NA	NA	Astrithrvirus	Salmonella phage astrithr	NCBI RefSeq viral protein searching	0.21689	14.2703	6.24821	0.130869	1.1376
k141_432599aa41	Duplodnaviria	Heunggongvirae	Uroviricota	Caudoviricetes	NA	NA	NA	NA	marker VOG HMM searching	0	0	0.0483522	1.10674	9.15837
k141_353786aa6	Duplodnaviria	Heunggongvirae	Uroviricota	Caudoviricetes	NA	NA	Larmunavirus	Lactobacillus phage Lrm1	NCBI RefSeq viral protein searching	0	0	18.1553	1.03095	0.609773
k141_48037aa6	Duplodnaviria	Heunggongvirae	Uroviricota	Caudoviricetes	NA	NA	Leicestervirus	Clostridium phage phiCD146	NCBI RefSeq viral protein searching	0.055436	0.382713	3.92201	0.0512892	0.174676
k141_19049aa1	Duplodnaviria	Heunggongvirae	Uroviricota	Caudoviricetes	NA	NA	Apricotvirus	Gordonia phage Apricot	NCBI RefSeq viral protein searching	0.352855	4.6704	1.79968	0.388374	2.39892
k141_173424aa0	Duplodnaviria	Heunggongvirae	Uroviricota	Caudoviricetes	NA	Schitoviridae	Exceevirus	Acinetobacter phage VB_ApiP_XC38	NCBI RefSeq viral protein searching	18.6649	1.99526	0.359793	0.379888	0.309478
k141_156612aa6	Duplodnaviria	Heunggongvirae	Uroviricota	Caudoviricetes	NA	NA	NA	Bacillus phage BalMu-1	NCBI RefSeq viral protein searching	0	0.362115	3.53922	0.0202203	0.0524683
k141_443513aa11	Duplodnaviria	Heunggongvirae	Uroviricota	Caudoviricetes	NA	Forsetiviridae	Freyavirus	Polaribacter phage Danklef_1	NCBI RefSeq viral protein searching	0	0.0698716	105.418	90.197	104.738
k141_69104aa1	Duplodnaviria	Heunggongvirae	Uroviricota	Caudoviricetes	Crassvirales	Steigviridae	Mahstovirus	uncultured phage cr106_1	NCBI RefSeq viral protein searching	0.0418472	3.58236	0.276772	0.522678	0.0753478
k141_615721aa0	Duplodnaviria	Heunggongvirae	Uroviricota	Caudoviricetes	NA	NA	NA	NA	marker VOG HMM searching	6.36891	0.264166	0.122704	0.135708	0.0459313
k141_220492aa41	Duplodnaviria	Heunggongvirae	Uroviricota	Caudoviricetes	NA	NA	NA	Acinetobacter phage YMC13/03/R2096	NCBI RefSeq viral protein searching	14.5255	3.52856	4.75838	2.44829	2.18196
k141_236425aa41	Duplodnaviria	Heunggongvirae	Uroviricota	Caudoviricetes	NA	NA	Colneyvirus	Clostridioides phage phiCD27	NCBI RefSeq viral protein searching	114.336	23.1745	6.0721	1.34888	2.19825
k141_472591aa1	Duplodnaviria	Heunggongvirae	Uroviricota	Caudoviricetes	NA	NA	NA	Psychrobacter phage Psymv2	NCBI RefSeq viral protein searching	0	4.78867	1.72814	0	0.224255
k141_410612aa6	Duplodnaviria	Heunggongvirae	Uroviricota	Caudoviricetes	NA	Herelleviridae	Pecentumvirus	Listeria phage WIL-1	NCBI RefSeq viral protein searching	0.0252346	0.365844	10.0139	57.6435	48.6278
k141_3039aa1	Varidnaviria	Bamfordvirae	Preplasmiviricota	Tectiliviricetes	NA	NA	NA	Enterococcus phage IME-EFm1	NCBI RefSeq viral protein searching	13.7795	5.1156	0.671349	0.387391	0.296995
k141_136604aa6	Duplodnaviria	Heunggongvirae	Uroviricota	Caudoviricetes	NA	NA	Fernvirus	Paenibacillus phage Leyra	NCBI RefSeq viral protein searching	8.69344	11.3505	6.01436	3.81123	1.65371
k141_100428aa6	Duplodnaviria	Heunggongvirae	Uroviricota	Caudoviricetes	NA	NA	Tandoganvirus	Anoxybacillus phage A403	NCBI RefSeq viral protein searching	0.0383085	74.8449	3.01737	0.0265821	0.137952
k141_184978aa0	Duplodnaviria	Heunggongvirae	Uroviricota	Caudoviricetes	NA	NA	NA	Streptococcus phage Str-PAP-1	NCBI RefSeq viral protein searching	2.45141	0.384631	0.446648	0	0
k141_246590aa0	Duplodnaviria	Heunggongvirae	Uroviricota	Caudoviricetes	NA	Chaseviridae	Loessnervirus	Erwinia phage vB_EamM-Y2	NCBI RefSeq viral protein searching	11.6604	2.9501	3.25265	0.914788	0.695746
k141_234718aa41	Duplodnaviria	Heunggongvirae	Uroviricota	Caudoviricetes	NA	NA	NA	Pseudomonas phage YMC11/02/R656	NCBI RefSeq viral protein searching	0	0.757259	0.51962	3.9671	6.68807
k141_64963aa41	Duplodnaviria	Heunggongvirae	Uroviricota	Caudoviricetes	NA	NA	NA	NA	marker VOG HMM searching	0	16.6668	3.8644	1.2773	20.4821
k141_57238aa41	Duplodnaviria	Heunggongvirae	Uroviricota	Caudoviricetes	NA	NA	Tandoganvirus	Anoxybacillus phage A403	NCBI RefSeq viral protein searching	0	0.0482441	26.5338	2.58213	6.22048
k141_452007aa41	Duplodnaviria	Heunggongvirae	Uroviricota	Caudoviricetes	NA	NA	NA	Gordonia phage GMA1	NCBI RefSeq viral protein searching	0	0	0.236267	4.14196	7.82492
k141_86143aa41	Duplodnaviria	Heunggongvirae	Uroviricota	Caudoviricetes	NA	NA	Farahnazvirus	Microbacterium phage vB_MoxS-ISF9	NCBI RefSeq viral protein searching	0	0	0.0529764	1.17386	2.93095
k141_275908aa41	Duplodnaviria	Heunggongvirae	Uroviricota	Caudoviricetes	NA	NA	NA	Geobacillus phage GBK2	NCBI RefSeq viral protein searching	0	0.431869	9.87682	0.707384	2.56037
k141_268898aa1	Duplodnaviria	Heunggongvirae	Uroviricota	Caudoviricetes	NA	NA	NA	Brochothrix phage BL3	NCBI RefSeq viral protein searching	19.1875	8.29858	1.28185	0.220328	0.265439
k141_425723aa0	Varidnaviria	Bamfordvirae	Nucleocytoviricota	Megaviricetes	Imitervirales	Mimiviridae	NA	NA	marker VOG HMM searching	9.27788	7.73235	0.498191	1.5231	0.304267
k141_58107aa6	NA	NA	NA	NA	NA	NA	NA	Methanothermobacter wolfeii	NCBI RefSeq viral protein searching	0	0.775355	3.07429	0.369151	0.798236
k141_487933aa41	Duplodnaviria	Heunggongvirae	Uroviricota	Caudoviricetes	NA	NA	NA	NA	marker VOG HMM searching	0	0	0.308275	3.80807	9.00942
k141_29614aa6	Duplodnaviria	Heunggongvirae	Uroviricota	Caudoviricetes	NA	NA	Coventryvirus	Staphylococcus phage phiSP44-1	NCBI RefSeq viral protein searching	0	0.49392	3.22626	0	0.304156
k141_738664aa0	Duplodnaviria	Heunggongvirae	Uroviricota	Caudoviricetes	NA	NA	Brigitvirus	Faecalibacterium phage FP_Brigit	NCBI RefSeq viral protein searching	18.2189	22.0541	6.45252	1.93382	2.1345
k141_477172aa41	Duplodnaviria	Heunggongvirae	Uroviricota	Caudoviricetes	NA	Autographiviridae	Novosibovirus	Proteus phage PM16	NCBI RefSeq viral protein searching	18.2714	2.29655	1.30379	2.83834	7.62012
k141_136631aa0	Duplodnaviria	Heunggongvirae	Uroviricota	Caudoviricetes	NA	NA	NA	NA	marker VOG HMM searching	3.03625	0	0	0	0
k141_248918aa0	Duplodnaviria	Heunggongvirae	Uroviricota	Caudoviricetes	NA	NA	NA	NA	marker VOG HMM searching	4.77303	0.2234	0.907972	0.551999	0.303463
k141_603849aa0	Duplodnaviria	Heunggongvirae	Uroviricota	Caudoviricetes	NA	Schitoviridae	Exceevirus	Acinetobacter phage VB_ApiP_XC38	NCBI RefSeq viral protein searching	13.9344	1.36005	0.288904	0.700172	0.302805
k141_19884aa11	Duplodnaviria	Heunggongvirae	Uroviricota	Caudoviricetes	NA	NA	NA	NA	marker VOG HMM searching	0	0	2.14695	2.42882	3.66934
k141_498221aa41	Riboviria	Orthornavirae	Negarnaviricota	Monjiviricetes	NA	NA	NA	Streptomyces phage Chymera	NCBI RefSeq viral protein searching	4.7722	19.5685	57.0594	13.6012	16.5796
k141_678213aa0	Duplodnaviria	Heunggongvirae	Uroviricota	Caudoviricetes	NA	NA	NA	Lactococcus phage Tuc2009	NCBI RefSeq viral protein searching	5.96691	5.73934	0.833092	0.217101	0.321908
k141_650782aa0	Duplodnaviria	Heunggongvirae	Uroviricota	Caudoviricetes	NA	NA	NA	NA	marker VOG HMM searching	3.99359	0.237863	0.0753314	0.184742	0.0422978
k141_33389aa41	Duplodnaviria	Heunggongvirae	Uroviricota	Caudoviricetes	NA	Autographiviridae	Panjvirus	Salmonella phage vB_SpuP_Spp16	NCBI RefSeq viral protein searching	5.77966	4.65087	4.11698	0.689701	2.46907
k141_513594aa1	Duplodnaviria	Heunggongvirae	Uroviricota	Caudoviricetes	NA	NA	Yongloolinvirus	Clostridioides phage phiC2	NCBI RefSeq viral protein searching	30.7452	5.45213	2.1409	1.93225	1.27402
k141_94232aa0	Duplodnaviria	Heunggongvirae	Uroviricota	Caudoviricetes	NA	NA	Oengusvirus	Faecalibacterium phage FP_oengus	NCBI RefSeq viral protein searching	3.05557	2.20569	0.0773556	0	0.0482605
k141_128546aa41	Duplodnaviria	Heunggongvirae	Uroviricota	Caudoviricetes	NA	NA	Punavirus	Enterobacteria phage P7	NCBI RefSeq viral protein searching	0	0	6.18989	4.01464	3.68478
k141_367855aa0	Varidnaviria	Bamfordvirae	Nucleocytoviricota	Megaviricetes	Pimascovirales	Ascoviridae	Toursvirus	Diadromus pulchellus ascovirus 4a	NCBI RefSeq viral protein searching	46.4417	8.46006	3.20833	5.71993	2.51788
k141_210908aa6	Duplodnaviria	Heunggongvirae	Uroviricota	Caudoviricetes	NA	NA	Tandoganvirus	Anoxybacillus phage A403	NCBI RefSeq viral protein searching	0	0	9.49176	1.49036	3.57719
k141_468306aa0	Duplodnaviria	Heunggongvirae	Uroviricota	Caudoviricetes	NA	NA	Donellivirus	Bacillus phage G	NCBI RefSeq viral protein searching	3.30669	3.28997	0.019492	0.494893	0.116742
k141_29792aa11	Duplodnaviria	Heunggongvirae	Uroviricota	Caudoviricetes	NA	NA	NA	NA	marker VOG HMM searching	0	0.04493	0.469569	3.61277	1.03999
k141_60667aa6	Duplodnaviria	Heunggongvirae	Uroviricota	Caudoviricetes	NA	NA	NA	Clostridium phage phiCT9441A	NCBI RefSeq viral protein searching	0	0	4.56026	0.792731	0.499966
k141_379240aa6	Duplodnaviria	Heunggongvirae	Uroviricota	Caudoviricetes	NA	NA	NA	Clostridium phage phiCD6356	NCBI RefSeq viral protein searching	0.173906	0.85937	12.6026	0.362018	1.05474
k141_15725aa0	Duplodnaviria	Heunggongvirae	Uroviricota	Caudoviricetes	NA	NA	Saphexavirus	Enterococcus phage VD13	NCBI RefSeq viral protein searching	7.82809	1.12611	0.467464	0.158672	1.08422
k141_245584aa1	Duplodnaviria	Heunggongvirae	Uroviricota	Caudoviricetes	NA	NA	Samwavirus	Corynebacterium phage StAB	NCBI RefSeq viral protein searching	33.9254	32.7161	12.0528	5.0639	3.59686
k141_384241aa11	Duplodnaviria	Heunggongvirae	Uroviricota	Caudoviricetes	NA	NA	Stanholtvirus	Burkholderia phage phi1026b	NCBI RefSeq viral protein searching	0	0	0.0261528	13.25	5.66823
k141_565441aa41	Duplodnaviria	Heunggongvirae	Uroviricota	Caudoviricetes	NA	NA	NA	NA	marker VOG HMM searching	0	0.00346275	0	0.659545	20.2953
k141_732555aa0	Duplodnaviria	Heunggongvirae	Uroviricota	Caudoviricetes	NA	NA	NA	Thermus phage phi OH2	NCBI RefSeq viral protein searching	3.08838	1.60783	0.167428	0.140526	0.125345
k141_403698aa0	Duplodnaviria	Heunggongvirae	Uroviricota	Caudoviricetes	NA	NA	Gilesvirus	Mycobacterium phage Giles	NCBI RefSeq viral protein searching	4.62188	3.42371	0.101422	0.234095	0.0303719
k141_484114aa6	Duplodnaviria	Heunggongvirae	Uroviricota	Caudoviricetes	NA	NA	Jarrellvirus	Bacillus phage BCASJ1c	NCBI RefSeq viral protein searching	0	7.18174	8.24821	0.450111	1.9466
k141_378157aa11	Duplodnaviria	Heunggongvirae	Uroviricota	Caudoviricetes	NA	NA	Bixzunavirus	Mycobacterium phage Tonenili	NCBI RefSeq viral protein searching	2.38992	6.36608	8.76166	11.5645	2.15158
k141_234855aa6	Duplodnaviria	Heunggongvirae	Uroviricota	Caudoviricetes	NA	NA	NA	NA	marker VOG HMM searching	17.4286	4.74634	2.09319	4.78579	0.739186
k141_396520aa41	Duplodnaviria	Heunggongvirae	Uroviricota	Caudoviricetes	NA	NA	NA	NA	marker VOG HMM searching	0	0	0	0	3.02722
k141_414459aa0	Duplodnaviria	Heunggongvirae	Uroviricota	Caudoviricetes	NA	Drexlerviridae	Nouzillyvirus	Escherichia phage vB_EcoS_ESCO41	NCBI RefSeq viral protein searching	8.69332	4.35091	1.76171	0.671317	1.11983
k141_228861aa41	Duplodnaviria	Heunggongvirae	Uroviricota	Caudoviricetes	NA	NA	Sleepyheadvirus	Rhodococcus phage Sleepyhead	NCBI RefSeq viral protein searching	0	0.0212896	0.0370835	2.91019	4.28933
k141_745734aa0	Duplodnaviria	Heunggongvirae	Uroviricota	Caudoviricetes	NA	NA	NA	Streptococcus phage EJ-1	NCBI RefSeq viral protein searching	4.30167	1.0341	0.0461862	0	0.0518661
k141_157247aa11	Duplodnaviria	Heunggongvirae	Uroviricota	Caudoviricetes	NA	NA	Sawaravirus	Stx2-converting phage Stx2a_WGPS2	NCBI RefSeq viral protein searching	0	0.0126624	0.319812	2.36724	2.93919
k141_220838aa41	Duplodnaviria	Heunggongvirae	Uroviricota	Caudoviricetes	NA	Rountreeviridae	Andhravirus	Staphylococcus phage Andhra	NCBI RefSeq viral protein searching	0	0	0	0	5.27771
k141_165336aa0	Duplodnaviria	Heunggongvirae	Uroviricota	Caudoviricetes	NA	NA	Abouovirus	Brevibacillus phage Abouo	NCBI RefSeq viral protein searching	5.25524	2.91387	1.81625	0.8614	0.372531
k141_334225aa1	Duplodnaviria	Heunggongvirae	Uroviricota	Caudoviricetes	NA	NA	NA	NA	marker VOG HMM searching	0.0333889	6.95553	14.2184	0.585003	2.26946
k141_783392aa1	Duplodnaviria	Heunggongvirae	Uroviricota	Caudoviricetes	NA	Autographiviridae	Panjvirus	Salmonella phage vB_SpuP_Spp16	NCBI RefSeq viral protein searching	4.66326	4.14845	3.46246	0.622552	1.94414
k141_267552aa1	Duplodnaviria	Heunggongvirae	Uroviricota	Caudoviricetes	NA	NA	Audreyjarvisvirus	Lactococcus phage 949	NCBI RefSeq viral protein searching	1.23576	5.38467	1.58252	0.111362	0.158931
k141_287163aa0	Duplodnaviria	Heunggongvirae	Uroviricota	Caudoviricetes	NA	Autographiviridae	Novosibovirus	Proteus phage PM16	NCBI RefSeq viral protein searching	24.1716	2.88888	1.58138	2.85358	6.78555
k141_31217aa0	Duplodnaviria	Heunggongvirae	Uroviricota	Caudoviricetes	NA	NA	NA	Streptococcus phage T12	NCBI RefSeq viral protein searching	10.5105	2.6806	1.48127	2.58282	4.19476
k141_730880aa0	Duplodnaviria	Heunggongvirae	Uroviricota	Caudoviricetes	NA	NA	Taranisvirus	Faecalibacterium phage FP_Taranis	NCBI RefSeq viral protein searching	10.0623	2.258	0.416446	0.347106	0.121245
k141_91381aa41	Duplodnaviria	Heunggongvirae	Uroviricota	Caudoviricetes	NA	NA	Abaiavirus	Ochrobactrum phage POA1180	NCBI RefSeq viral protein searching	0	0	0	0.558921	7.75007
k141_176737aa41	Duplodnaviria	Heunggongvirae	Uroviricota	Caudoviricetes	NA	NA	NA	NA	marker VOG HMM searching	0	0.122049	0.488961	0.932313	10.5521
k141_61860aa6	Duplodnaviria	Heunggongvirae	Uroviricota	Caudoviricetes	NA	NA	Tandoganvirus	Anoxybacillus phage A403	NCBI RefSeq viral protein searching	0.435713	2.37907	3.52478	0.219883	0.944991
k141_774977aa1	Duplodnaviria	Heunggongvirae	Uroviricota	Caudoviricetes	NA	NA	Kenyattavirus	Bacillus phage vB_BcoS-136	NCBI RefSeq viral protein searching	21.2745	5.11387	0.295513	0.0974408	0.173829
k141_445066aa1	Duplodnaviria	Heunggongvirae	Uroviricota	Caudoviricetes	NA	NA	Ravarandavirus	Nodularia phage vB_NspS-kac68v161	NCBI RefSeq viral protein searching	8.25723	6.59757	1.58771	1.10521	1.15091
k141_146345aa6	Duplodnaviria	Heunggongvirae	Uroviricota	Caudoviricetes	NA	NA	Rowavirus	Streptomyces phage Rowa	NCBI RefSeq viral protein searching	5.29892	3.60668	1.94453	0.759547	0.0447931
k141_473161aa11	Riboviria	Orthornavirae	Lenarviricota	Leviviricetes	NA	NA	NA	Microbacterium phage Footloose	NCBI RefSeq viral protein searching	0	0	0	3.9768	0.175098
k141_418873aa41	Duplodnaviria	Heunggongvirae	Uroviricota	Caudoviricetes	NA	NA	NA	Lactococcus phage 63301	NCBI RefSeq viral protein searching	0	0.0109575	9.50503	1.12338	2.97928
k141_510931aa1	Duplodnaviria	Heunggongvirae	Uroviricota	Caudoviricetes	NA	NA	NA	Brochothrix phage BL3	NCBI RefSeq viral protein searching	0.0198127	4.18549	13.8186	0.247463	1.48046
k141_21598aa41	Duplodnaviria	Heunggongvirae	Uroviricota	Caudoviricetes	NA	NA	NA	Cellulophaga phage phi39:1	NCBI RefSeq viral protein searching	0	0	0.474766	4.28883	17.0731
k141_504149aa6	Duplodnaviria	Heunggongvirae	Uroviricota	Caudoviricetes	NA	NA	Triplejayvirus	Arthrobacter phage TripleJ	NCBI RefSeq viral protein searching	0	0	2.7967	0.181836	0.176938
k141_509039aa41	Duplodnaviria	Heunggongvirae	Uroviricota	Caudoviricetes	NA	NA	Bembunaquatrovirus	Bacillus phage vB_BtS_BMBtp14	NCBI RefSeq viral protein searching	0.112434	8.3572	9.57699	1.87243	1.50145
k141_185209aa6	Duplodnaviria	Heunggongvirae	Uroviricota	Caudoviricetes	NA	NA	NA	Paenibacillus phage PG1	NCBI RefSeq viral protein searching	0.0477621	2.1103	3.96301	0.265136	0.601985
k141_179719aa6	Duplodnaviria	Heunggongvirae	Uroviricota	Caudoviricetes	NA	NA	Kamchatkavirus	Aeribacillus phage AP45	NCBI RefSeq viral protein searching	0.229174	44.9329	8.26759	0.339249	0.605202
k141_85422aa41	Duplodnaviria	Heunggongvirae	Uroviricota	Caudoviricetes	NA	NA	Thetabobvirus	Mycobacterium phage Renaud18	NCBI RefSeq viral protein searching	0	0	0	3.67283	3.19976
k141_442797aa6	Duplodnaviria	Heunggongvirae	Uroviricota	Caudoviricetes	NA	Salasmaviridae	Beecentumtrevirus	Bacillus phage Nf	NCBI RefSeq viral protein searching	0	1.50653	6.50274	0	0.420984
k141_288328aa1	Duplodnaviria	Heunggongvirae	Uroviricota	Caudoviricetes	NA	NA	NA	Staphylococcus phage SPbeta-like	NCBI RefSeq viral protein searching	1.27934	2.64965	0	0	0.0338751
k141_325688aa41	Duplodnaviria	Heunggongvirae	Uroviricota	Caudoviricetes	NA	NA	NA	Clostridium phage phiCP13O	NCBI RefSeq viral protein searching	4.99238	0.814846	1.81254	1.18424	4.45142
k141_319496aa41	Duplodnaviria	Heunggongvirae	Uroviricota	Caudoviricetes	NA	NA	NA	Mannheimia phage vB_MhS_535AP2	NCBI RefSeq viral protein searching	0	0	0.0458467	0.343916	9.14715
k141_436240aa1	Riboviria	Orthornavirae	Lenarviricota	Leviviricetes	NA	NA	NA	Rothia phage Spartoi	NCBI RefSeq viral protein searching	2.58529	28.7579	1.68579	0.934862	0.508109
k141_778551aa0	Duplodnaviria	Heunggongvirae	Uroviricota	Caudoviricetes	NA	NA	Sawaravirus	Stx2-converting phage Stx2a_WGPS2	NCBI RefSeq viral protein searching	19.1737	1.01058	0.0432855	0.0582802	0.0162029
k141_186513aa1	Duplodnaviria	Heunggongvirae	Uroviricota	Caudoviricetes	NA	NA	Astrithrvirus	Salmonella phage astrithr	NCBI RefSeq viral protein searching	27.1938	11.22	2.32597	1.31834	1.68982
k141_267940aa0	Duplodnaviria	Heunggongvirae	Uroviricota	Caudoviricetes	NA	Herelleviridae	Baoshanvirus	Staphylococcus phage phiSA_BS1	NCBI RefSeq viral protein searching	3.39814	0.309845	0.0385503	0	0.245317
k141_294171aa41	Duplodnaviria	Heunggongvirae	Uroviricota	Caudoviricetes	NA	NA	Magadivirus	Bacillus phage Mgbh1	NCBI RefSeq viral protein searching	0	0	0.641335	0.21147	4.1429
k141_452574aa6	Duplodnaviria	Heunggongvirae	Uroviricota	Caudoviricetes	NA	NA	Magadivirus	Bacillus phage Mgbh1	NCBI RefSeq viral protein searching	0	0	6.61139	0.224412	0.515121
k141_28639aa41	Duplodnaviria	Heunggongvirae	Uroviricota	Caudoviricetes	NA	NA	Rogerhendrixvirus	Microbacterium phage Hendrix	NCBI RefSeq viral protein searching	0	0	0	0.385768	3.07809
k141_487593aa6	Duplodnaviria	Heunggongvirae	Uroviricota	Caudoviricetes	NA	NA	Donellivirus	Bacillus phage G	NCBI RefSeq viral protein searching	0	0	3.49739	10.7035	13.8933
k141_446991aa0	Duplodnaviria	Heunggongvirae	Uroviricota	Caudoviricetes	NA	NA	NA	Shewanella sp. phage 3/49	NCBI RefSeq viral protein searching	15.1467	1.79259	0.247812	0.114397	0.352499
k141_250416aa6	Duplodnaviria	Heunggongvirae	Uroviricota	Caudoviricetes	NA	NA	Spbetavirus	Bacillus phage SPBc2	NCBI RefSeq viral protein searching	0	0.0536869	3.96659	0.242826	0.268373
k141_9388aa6	Duplodnaviria	Heunggongvirae	Uroviricota	Caudoviricetes	NA	NA	Elemovirus	Flavobacterium phage vB_FspP_elemoC_14-1A	NCBI RefSeq viral protein searching	0	0.0750192	11.9565	0.0502684	0.065219
k141_115353aa0	Duplodnaviria	Heunggongvirae	Uroviricota	Caudoviricetes	NA	NA	NA	NA	marker VOG HMM searching	37.1025	4.58765	0.860145	0.704473	0.47777
k141_435369aa0	Duplodnaviria	Heunggongvirae	Uroviricota	Caudoviricetes	NA	Autographiviridae	NA	NA	marker VOG HMM searching	3.16912	1.22278	0.0176025	0.121887	0
k141_399653aa0	Duplodnaviria	Heunggongvirae	Uroviricota	Caudoviricetes	NA	NA	NA	Listeria phage P40	NCBI RefSeq viral protein searching	6.02294	5.84937	0.770502	0.0523066	0.461471
k141_45205aa1	Duplodnaviria	Heunggongvirae	Uroviricota	Caudoviricetes	NA	NA	NA	NA	marker VOG HMM searching	5.1932	8.59162	1.72533	4.39351	0.730077
k141_241224aa1	Duplodnaviria	Heunggongvirae	Uroviricota	Caudoviricetes	NA	NA	Waukeshavirus	Bacillus phage Waukesha92	NCBI RefSeq viral protein searching	0.0172096	7.74638	5.42206	0	0.325359
k141_240402aa6	Duplodnaviria	Heunggongvirae	Uroviricota	Caudoviricetes	NA	NA	Enfavirus	Vibrio phage NF	NCBI RefSeq viral protein searching	0	0.445032	9.56518	2.85956	6.25941
k141_709715aa1	Duplodnaviria	Heunggongvirae	Uroviricota	Caudoviricetes	NA	NA	Rockefellervirus	Staphylococcus phage PH15	NCBI RefSeq viral protein searching	14.8058	8.99075	1.78638	0.343601	0.66869
k141_440025aa0	Duplodnaviria	Heunggongvirae	Uroviricota	Caudoviricetes	NA	NA	Lagaffevirus	Faecalibacterium phage FP_Lagaffe	NCBI RefSeq viral protein searching	6.5574	1.07774	0.319442	0.651465	0.327605
k141_156303aa41	Duplodnaviria	Heunggongvirae	Uroviricota	Caudoviricetes	NA	NA	Dragolirvirus	Paenibacillus phage Dragolir	NCBI RefSeq viral protein searching	11.0613	4.47274	2.73155	0.986838	1.81381
k141_34508aa6	Duplodnaviria	Heunggongvirae	Uroviricota	Caudoviricetes	NA	NA	NA	NA	marker VOG HMM searching	0	0.0538281	8.05822	0.691319	0.762389
k141_427575aa0	Duplodnaviria	Heunggongvirae	Uroviricota	Caudoviricetes	NA	NA	Astrithrvirus	Salmonella phage astrithr	NCBI RefSeq viral protein searching	20.9105	7.91949	1.35774	1.53558	1.09779
k141_610790aa0	Duplodnaviria	Heunggongvirae	Uroviricota	Caudoviricetes	NA	NA	NA	Bacillus phage 0305phi8-36	NCBI RefSeq viral protein searching	5.87043	0.920192	0.187567	0.334536	0.204251
k141_358503aa1	Duplodnaviria	Heunggongvirae	Uroviricota	Caudoviricetes	NA	NA	Jimmervirus	Brevibacillus phage Jimmer1	NCBI RefSeq viral protein searching	22.3966	13.5129	1.92374	0.287311	0.864128
k141_514284aa1	Duplodnaviria	Heunggongvirae	Uroviricota	Caudoviricetes	NA	NA	NA	Achromobacter phage phiAxp-1	NCBI RefSeq viral protein searching	0.239188	5.56717	0.356112	0.426785	0.369145
k141_75177aa11	Varidnaviria	Bamfordvirae	Nucleocytoviricota	Megaviricetes	Imitervirales	Mimiviridae	NA	NA	marker VOG HMM searching	0.0212668	0.910278	12.9147	7.6441	6.9691
k141_94466aa0	Duplodnaviria	Heunggongvirae	Uroviricota	Caudoviricetes	NA	NA	Spizizenvirus	Bacillus phage phi105	NCBI RefSeq viral protein searching	5.03783	0.125558	0.196834	0.02524	0.130987
k141_280134aa41	Duplodnaviria	Heunggongvirae	Uroviricota	Caudoviricetes	NA	NA	Donellivirus	Bacillus phage G	NCBI RefSeq viral protein searching	0	0	0.010589	6.03078	10.932
k141_281724aa0	Duplodnaviria	Heunggongvirae	Uroviricota	Caudoviricetes	NA	NA	Samwavirus	Corynebacterium phage Stiles	NCBI RefSeq viral protein searching	7.69218	15.1362	1.53661	1.79669	0.484375
k141_830071aa0	Varidnaviria	Bamfordvirae	Nucleocytoviricota	Megaviricetes	Imitervirales	Mimiviridae	NA	NA	marker VOG HMM searching	11.6613	3.71709	0.192316	0.388405	0.13198
k141_118774aa1	Duplodnaviria	Heunggongvirae	Uroviricota	Caudoviricetes	NA	NA	Vipetofemvirus	Enterococcus phage vipetofem	NCBI RefSeq viral protein searching	21.331	13.2995	3.28403	2.09986	0.514977
k141_334073aa11	Duplodnaviria	Heunggongvirae	Uroviricota	Caudoviricetes	NA	NA	NA	Bacillus phage 0305phi8-36	NCBI RefSeq viral protein searching	0.0542144	1.29126	9.15976	11.1917	1.75708
k141_251336aa41	Duplodnaviria	Heunggongvirae	Uroviricota	Caudoviricetes	NA	NA	NA	Synechococcus phage S-CBS3	NCBI RefSeq viral protein searching	0	0	0	1.26178	7.80327
k141_298363aa11	Duplodnaviria	Heunggongvirae	Uroviricota	Caudoviricetes	NA	NA	Fipvunavirus	Flavobacterium phage Fpv3	NCBI RefSeq viral protein searching	0	0.0680048	3.76362	5.95598	9.35589
k141_401579aa1	Duplodnaviria	Heunggongvirae	Uroviricota	Caudoviricetes	NA	Straboviridae	Pseudotevenvirus	Escherichia phage RB43	NCBI RefSeq viral protein searching	11.237	31.6406	20.88	3.78112	3.65938
k141_332235aa1	Duplodnaviria	Heunggongvirae	Uroviricota	Caudoviricetes	NA	NA	Phabquatrovirus	Bordetella phage vB_BbrM_PHB04	NCBI RefSeq viral protein searching	0.0276564	4.10502	1.03098	0.882773	0.361026
k141_597698aa1	Duplodnaviria	Heunggongvirae	Uroviricota	Caudoviricetes	NA	NA	Lwoffvirus	Bacillus phage vB_BtS_BMBtp2	NCBI RefSeq viral protein searching	0.265635	4.59688	0.340727	0.958481	0.446402
k141_110078aa11	Duplodnaviria	Heunggongvirae	Uroviricota	Caudoviricetes	NA	NA	Astrithrvirus	Salmonella phage astrithr	NCBI RefSeq viral protein searching	31.4715	27.6281	4.78006	6.63641	4.15711
k141_694110aa0	Duplodnaviria	Heunggongvirae	Uroviricota	Caudoviricetes	NA	NA	NA	Thermus phage phi OH2	NCBI RefSeq viral protein searching	2.83471	0.0981223	0	0	0
k141_789760aa0	Duplodnaviria	Heunggongvirae	Uroviricota	Caudoviricetes	NA	Chaseviridae	Carltongylesvirus	Escherichia phage Mangalitsa	NCBI RefSeq viral protein searching	2.52195	0.875629	5.92353	0.204675	2.05801
k141_489072aa0	Duplodnaviria	Heunggongvirae	Uroviricota	Caudoviricetes	NA	NA	NA	Streptococcus phage phiARI0468-2	NCBI RefSeq viral protein searching	13.006	15.58	2.71999	0.107013	1.59667
k141_533218aa6	Duplodnaviria	Heunggongvirae	Uroviricota	Caudoviricetes	NA	NA	NA	Clostridium phage phiCD6356	NCBI RefSeq viral protein searching	0	0	4.64217	1.44794	3.14193
k141_313622aa0	Duplodnaviria	Heunggongvirae	Uroviricota	Caudoviricetes	NA	Peduoviridae	Wadgaonvirus	Escherichia phage 500465-1	NCBI RefSeq viral protein searching	2.7197	0.477179	0.0722762	0.417059	0.10822
k141_390563aa1	Duplodnaviria	Heunggongvirae	Uroviricota	Caudoviricetes	NA	NA	Gorganvirus	Proteus phage VB_PmiS-Isfahan	NCBI RefSeq viral protein searching	0.753969	2.86284	1.27757	0.428054	1.20329
k141_134523aa1	Duplodnaviria	Heunggongvirae	Uroviricota	Caudoviricetes	NA	NA	NA	Lactococcus phage 63301	NCBI RefSeq viral protein searching	4.69318	2.61045	0.641932	0.370417	1.10134
k141_46054aa6	Duplodnaviria	Heunggongvirae	Uroviricota	Caudoviricetes	NA	NA	Brigitvirus	Faecalibacterium phage FP_Brigit	NCBI RefSeq viral protein searching	254.724	248.461	28.7868	35.4039	6.46678
k141_167869aa41	Duplodnaviria	Heunggongvirae	Uroviricota	Caudoviricetes	NA	NA	NA	Bacillus phage phBC6A51	NCBI RefSeq viral protein searching	0	0	0.138795	0.192215	2.47304
k141_131823aa6	Duplodnaviria	Heunggongvirae	Uroviricota	Caudoviricetes	NA	NA	NA	Clostridium phage phiCTC2A	NCBI RefSeq viral protein searching	0	0.0397769	4.2091	0	0
k141_303165aa41	Duplodnaviria	Heunggongvirae	Uroviricota	Caudoviricetes	NA	NA	Halcyonevirus	Paenibacillus phage Unity	NCBI RefSeq viral protein searching	0	0.0401899	3.65776	17.7739	10.5998
k141_300276aa1	Duplodnaviria	Heunggongvirae	Uroviricota	Caudoviricetes	NA	NA	NA	NA	marker VOG HMM searching	0.15559	6.4717	1.26292	1.34954	0.332673
k141_337534aa6	Duplodnaviria	Heunggongvirae	Uroviricota	Caudoviricetes	NA	NA	NA	NA	marker VOG HMM searching	0	0	23.6055	0.0923468	0.0449296
k141_90209aa6	Duplodnaviria	Heunggongvirae	Uroviricota	Caudoviricetes	NA	NA	NA	NA	marker VOG HMM searching	0	0	4.97924	18.6603	12.0049
k141_135995aa6	Duplodnaviria	Heunggongvirae	Uroviricota	Caudoviricetes	NA	NA	NA	NA	marker VOG HMM searching	0	0	3.62184	0	0.0453808
k141_99892aa41	Duplodnaviria	Heunggongvirae	Uroviricota	Caudoviricetes	NA	NA	Lederbergvirus	Salmonella phage epsilon34	NCBI RefSeq viral protein searching	0	0	4.79956	3.04417	3.16261
k141_160041aa6	Duplodnaviria	Heunggongvirae	Uroviricota	Caudoviricetes	NA	NA	Magadivirus	Bacillus phage Mgbh1	NCBI RefSeq viral protein searching	0	0.0550699	8.96887	12.4264	6.93002
k141_326316aa0	Duplodnaviria	Heunggongvirae	Uroviricota	Caudoviricetes	NA	NA	Eponavirus	Faecalibacterium phage FP_Epona	NCBI RefSeq viral protein searching	2.28995	0.0212202	0.0369626	0.0426574	0
k141_165229aa11	Duplodnaviria	Heunggongvirae	Uroviricota	Caudoviricetes	NA	NA	Magadivirus	Bacillus phage Mgbh1	NCBI RefSeq viral protein searching	0	0	0.711725	3.04085	2.23338
k141_521445aa41	Varidnaviria	Bamfordvirae	Nucleocytoviricota	Megaviricetes	Imitervirales	Mimiviridae	Rheavirus	Cafeteria roenbergensis virus BV-PW1	NCBI RefSeq viral protein searching	0.0207978	0	0	9.14958	15.1287
k141_491516aa41	Varidnaviria	Bamfordvirae	Nucleocytoviricota	Megaviricetes	Imitervirales	Mimiviridae	Rheavirus	Cafeteria roenbergensis virus BV-PW1	NCBI RefSeq viral protein searching	0	0	0.550825	11.4727	15.4151
k141_511136aa41	Duplodnaviria	Heunggongvirae	Uroviricota	Caudoviricetes	NA	NA	Jarrellvirus	Bacillus phage BCASJ1c	NCBI RefSeq viral protein searching	0	0	3.29086	0.204501	2.91855
k141_383069aa11	Duplodnaviria	Heunggongvirae	Uroviricota	Caudoviricetes	NA	NA	Jarrellvirus	Bacillus phage BCASJ1c	NCBI RefSeq viral protein searching	0	0.809099	12.7067	6.61081	23.1272
k141_546636aa1	Duplodnaviria	Heunggongvirae	Uroviricota	Caudoviricetes	NA	NA	NA	Clostridium phage phiCTC2A	NCBI RefSeq viral protein searching	0.0698864	3.18432	0.0672319	0	0.0251667
k141_600802aa1	Duplodnaviria	Heunggongvirae	Uroviricota	Caudoviricetes	NA	NA	NA	Streptococcus phage SMP	NCBI RefSeq viral protein searching	61.6799	11.4615	1.68529	1.19689	0.984404
k141_534977aa0	Duplodnaviria	Heunggongvirae	Uroviricota	Caudoviricetes	NA	NA	Astrithrvirus	Salmonella phage astrithr	NCBI RefSeq viral protein searching	452.959	132.689	33.0877	11.9308	77.4072
k141_324863aa41	Duplodnaviria	Heunggongvirae	Uroviricota	Caudoviricetes	NA	NA	NA	Brevibacillus phage Sundance	NCBI RefSeq viral protein searching	0.956501	34.2055	20.7367	1.32743	5.68333
k141_275493aa6	Duplodnaviria	Heunggongvirae	Uroviricota	Caudoviricetes	NA	NA	NA	Shigella phage SfIV	NCBI RefSeq viral protein searching	0	0.0884614	5.59336	117.028	125.625
k141_248983aa0	Duplodnaviria	Heunggongvirae	Uroviricota	Caudoviricetes	NA	NA	NA	Enterococcus phage EFC-1	NCBI RefSeq viral protein searching	3.02586	0.131934	0.268112	0.486231	0.0286747
k141_18758aa11	Duplodnaviria	Heunggongvirae	Uroviricota	Caudoviricetes	NA	NA	NA	Pseudoalteromonas phage Pq0	NCBI RefSeq viral protein searching	0	0	10.5133	10.3016	14.8176
k141_556221aa41	Duplodnaviria	Heunggongvirae	Uroviricota	Caudoviricetes	NA	Peduoviridae	Dagavirus	Klebsiella phage ST13-OXA48phi12.1	NCBI RefSeq viral protein searching	0	0.0112307	0.743367	2.74301	2.91443
k141_72754aa6	Duplodnaviria	Heunggongvirae	Uroviricota	Caudoviricetes	NA	NA	NA	NA	marker VOG HMM searching	0	0	17.794	0.0550059	0.297356
k141_577058aa1	Duplodnaviria	Heunggongvirae	Uroviricota	Caudoviricetes	NA	Herelleviridae	Sciuriunavirus	Staphylococcus phage vB_SscM-1	NCBI RefSeq viral protein searching	0.57374	11.4124	0.409649	0.0746468	0.451957
k141_317600aa1	Duplodnaviria	Heunggongvirae	Uroviricota	Caudoviricetes	NA	NA	NA	Mannheimia phage vB_MhS_535AP2	NCBI RefSeq viral protein searching	2.54089	26.0329	2.21862	1.07808	0.772209
k141_87331aa0	Duplodnaviria	Heunggongvirae	Uroviricota	Caudoviricetes	NA	NA	NA	Lactobacillus phage JCL1032	NCBI RefSeq viral protein searching	30.4682	2.67617	1.94067	2.47601	0.503765
k141_35616aa11	Duplodnaviria	Heunggongvirae	Uroviricota	Caudoviricetes	NA	NA	Jarrellvirus	Bacillus phage BCASJ1c	NCBI RefSeq viral protein searching	0	0	0	4.75947	0
k141_186162aa0	Duplodnaviria	Heunggongvirae	Uroviricota	Caudoviricetes	NA	NA	NA	Clostridium phage phiCD6356	NCBI RefSeq viral protein searching	3.57931	3.48459	0.248039	0.117869	0.207541
k141_445552aa6	Duplodnaviria	Heunggongvirae	Uroviricota	Caudoviricetes	NA	NA	Wanderervirus	Paenibacillus phage Wanderer	NCBI RefSeq viral protein searching	0	0	15.9009	0.421091	0.0646969
k141_403338aa0	Duplodnaviria	Heunggongvirae	Uroviricota	Caudoviricetes	NA	NA	NA	NA	marker VOG HMM searching	7.44714	37.8557	1.37373	0.0802725	1.92672
k141_740142aa0	Duplodnaviria	Heunggongvirae	Uroviricota	Caudoviricetes	NA	NA	NA	NA	marker VOG HMM searching	4.09933	0.208393	0.382436	0.00561048	0.0727913
k141_656458aa0	Duplodnaviria	Heunggongvirae	Uroviricota	Caudoviricetes	NA	NA	Feofaniavirus	Erwinia phage vB_EhrS_49	NCBI RefSeq viral protein searching	3.5501	0.968609	0.0511266	0.0885054	0
k141_23161aa1	Duplodnaviria	Heunggongvirae	Uroviricota	Caudoviricetes	NA	NA	Toutatisvirus	Faecalibacterium phage FP_Toutatis	NCBI RefSeq viral protein searching	0.710755	3.84013	0.111482	0.643292	0.208654
k141_331376aa0	Duplodnaviria	Heunggongvirae	Uroviricota	Caudoviricetes	NA	NA	NA	Clostridium phage phiCT453A	NCBI RefSeq viral protein searching	3.33477	3.19906	0.628092	0.223034	0.0723421
k141_313616aa1	Duplodnaviria	Heunggongvirae	Uroviricota	Caudoviricetes	NA	NA	Vipetofemvirus	Enterococcus phage vipetofem	NCBI RefSeq viral protein searching	9.60641	1.6409	0.476368	0.20616	0.534952
k141_626671aa1	Duplodnaviria	Heunggongvirae	Uroviricota	Caudoviricetes	NA	NA	Oengusvirus	Faecalibacterium phage FP_oengus	NCBI RefSeq viral protein searching	2.51194	2.82125	1.78084	1.09264	0.911322
k141_515206aa41	NA	NA	NA	NA	NA	NA	NA	Mycoplasma phage MAV1 Viruses.	NCBI RefSeq viral protein searching	0	0	1.2024	5.26151	6.99515
k141_88762aa1	Duplodnaviria	Heunggongvirae	Uroviricota	Caudoviricetes	NA	NA	NA	NA	marker VOG HMM searching	0	2.38129	2.15219	0.270957	0.57126
k141_444426aa6	Duplodnaviria	Heunggongvirae	Uroviricota	Caudoviricetes	NA	NA	Donellivirus	Bacillus phage G	NCBI RefSeq viral protein searching	0	0	4.99831	0.148383	0.397061
k141_251390aa1	Duplodnaviria	Heunggongvirae	Uroviricota	Caudoviricetes	NA	NA	Lilyvirus	Bacteriophage Lily	NCBI RefSeq viral protein searching	0.0380765	4.88934	3.31961	0	0.505618
k141_496902aa41	Duplodnaviria	Heunggongvirae	Uroviricota	Caudoviricetes	NA	NA	NA	Brucella phage BiPBO1	NCBI RefSeq viral protein searching	0	0	0.0545867	15.8332	7.77826
k141_357346aa41	Duplodnaviria	Heunggongvirae	Uroviricota	Caudoviricetes	NA	NA	Sleepyheadvirus	NA	vContact2 clustering	0	0	0.0317589	2.23577	2.4133
k141_22140aa41	Duplodnaviria	Heunggongvirae	Uroviricota	Caudoviricetes	NA	NA	Fernvirus	Paenibacillus phage Leyra	NCBI RefSeq viral protein searching	0.348831	30.6158	98.267	7.03005	12.5754
k141_200140aa41	Duplodnaviria	Heunggongvirae	Uroviricota	Caudoviricetes	NA	NA	Jarrellvirus	Bacillus phage BCASJ1c	NCBI RefSeq viral protein searching	0	1.6314	104.263	11.3738	3.73265
k141_246220aa41	Duplodnaviria	Heunggongvirae	Uroviricota	Caudoviricetes	NA	NA	Abouovirus	Brevibacillus phage Davies	NCBI RefSeq viral protein searching	0	0	0.560669	0	2.84283
k141_268682aa1	Duplodnaviria	Heunggongvirae	Uroviricota	Caudoviricetes	NA	NA	NA	NA	marker VOG HMM searching	0.0170092	16.9564	0.10227	0	0.0153129
k141_340520aa41	Duplodnaviria	Heunggongvirae	Uroviricota	Caudoviricetes	NA	NA	Goslarvirus	Escherichia phage vB_EcoM_Goslar	NCBI RefSeq viral protein searching	0	0	0.418821	122.84	26.2712
k141_424833aa6	Duplodnaviria	Heunggongvirae	Uroviricota	Caudoviricetes	NA	NA	NA	Clostridium phage phiCD6356	NCBI RefSeq viral protein searching	0	0.11353	3.65842	0	0.172723
k141_123734aa0	Varidnaviria	Bamfordvirae	Nucleocytoviricota	Megaviricetes	Imitervirales	Mimiviridae	NA	NA	marker VOG HMM searching	20.3817	9.6755	5.736	4.41786	2.00522
k141_117789aa41	Duplodnaviria	Heunggongvirae	Uroviricota	Caudoviricetes	NA	NA	NA	NA	marker VOG HMM searching	0	0.043537	2.2087	0.601693	2.54774
k141_684152aa0	Duplodnaviria	Heunggongvirae	Uroviricota	Caudoviricetes	NA	Schitoviridae	Aorunvirus	Sulfitobacter phage EE36phi1	NCBI RefSeq viral protein searching	2.2185	1.31492	0.0260273	0	0
k141_206565aa1	Duplodnaviria	Heunggongvirae	Uroviricota	Caudoviricetes	NA	NA	Maxrubnervirus	Pseudomonas phage PMBT3	NCBI RefSeq viral protein searching	0	4.85677	1.32876	0.0255581	1.11913
k141_446755aa6	Duplodnaviria	Heunggongvirae	Uroviricota	Caudoviricetes	NA	NA	NA	NA	marker VOG HMM searching	0	0.247364	50.4007	2.11988	4.66883
k141_295734aa1	Duplodnaviria	Heunggongvirae	Uroviricota	Caudoviricetes	NA	NA	Fernvirus	Paenibacillus phage Leyra	NCBI RefSeq viral protein searching	0	15.3025	35.1329	26.5196	21.8859
k141_224231aa41	Duplodnaviria	Heunggongvirae	Uroviricota	Caudoviricetes	NA	NA	Kamchatkavirus	Aeribacillus phage AP45	NCBI RefSeq viral protein searching	0	0.00959774	0.927842	1.63995	2.47815
k141_385457aa1	Duplodnaviria	Heunggongvirae	Uroviricota	Caudoviricetes	NA	Peduoviridae	Arsyunavirus	Ralstonia phage RSY1	NCBI RefSeq viral protein searching	1.43089	17.4012	2.34938	1.37477	0.879436
k141_109118aa1	Duplodnaviria	Heunggongvirae	Uroviricota	Caudoviricetes	NA	NA	NA	Deep-sea thermophilic phage D6E	NCBI RefSeq viral protein searching	0.190347	8.41023	13.7052	0.396244	1.39234
k141_491271aa41	Duplodnaviria	Heunggongvirae	Uroviricota	Caudoviricetes	NA	NA	NA	Bacillus phage phBC6A51	NCBI RefSeq viral protein searching	0	0.0883087	6.92194	1.62727	9.02076
k141_158538aa1	Riboviria	Orthornavirae	Kitrinoviricota	Alsuviricetes	NA	NA	NA	NA	marker VOG HMM searching	5.18852	10.9819	1.19556	2.11275	0.153838
k141_314600aa6	Duplodnaviria	Heunggongvirae	Uroviricota	Caudoviricetes	NA	NA	Lederbergvirus	Lederbergvirus BTP1	NCBI RefSeq viral protein searching	0.840288	7.60587	12.7992	1.62685	1.98928
k141_151842aa6	Duplodnaviria	Heunggongvirae	Uroviricota	Caudoviricetes	NA	NA	Fernvirus	Paenibacillus phage PBL1c	NCBI RefSeq viral protein searching	0.10455	2.67058	12.8709	1.66857	0.270604
k141_593514aa1	Varidnaviria	Bamfordvirae	Nucleocytoviricota	Pokkesviricetes	Chitovirales	Poxviridae	NA	Diachasmimorpha longicaudata entomopoxvirus	NCBI RefSeq viral protein searching	3.45295	3.77761	0.181519	0.523713	0.135895
k141_314585aa1	Duplodnaviria	Heunggongvirae	Uroviricota	Caudoviricetes	NA	NA	Cecivirus	Bacillus phage IEBH	NCBI RefSeq viral protein searching	0	89.3886	16.5092	1.19179	7.73126
k141_66011aa41	Duplodnaviria	Heunggongvirae	Uroviricota	Caudoviricetes	NA	NA	NA	Sodalis phage phiSG1	NCBI RefSeq viral protein searching	45.9639	50.6668	43.5458	60.9009	53.6029
k141_544535aa0	Duplodnaviria	Heunggongvirae	Uroviricota	Caudoviricetes	NA	NA	NA	Bacillus phage vB_BanS_Athena	NCBI RefSeq viral protein searching	7.61468	7.91493	3.54955	2.19664	1.02059
k141_227489aa0	Duplodnaviria	Heunggongvirae	Uroviricota	Caudoviricetes	NA	NA	NA	NA	marker VOG HMM searching	7.78089	0.197623	0.0959583	0.0351563	0.033069
k141_22580aa6	Duplodnaviria	Heunggongvirae	Uroviricota	Caudoviricetes	NA	NA	Menderavirus	Stenotrophomonas phage IME-SM1	NCBI RefSeq viral protein searching	0.131749	3.18344	8.93553	0.310829	1.58938
k141_73441aa41	Duplodnaviria	Heunggongvirae	Uroviricota	Caudoviricetes	NA	NA	Kylevirus	Pantoea phage Kyle	NCBI RefSeq viral protein searching	0	0.064405	1.59862	0.0647341	2.43563
k141_518246aa1	Duplodnaviria	Heunggongvirae	Uroviricota	Caudoviricetes	NA	NA	NA	Bacteroides phage B124-14	NCBI RefSeq viral protein searching	1.17212	2.88579	0.237746	0.078393	0.165276
k141_71900aa0	Duplodnaviria	Heunggongvirae	Uroviricota	Caudoviricetes	NA	NA	Vieuvirus	Acinetobacter phage YMC11/11/R3177	NCBI RefSeq viral protein searching	3.48531	1.38707	0.665656	0.36988	0.0369145
k141_519267aa41	Duplodnaviria	Heunggongvirae	Uroviricota	Caudoviricetes	NA	NA	Kenyattavirus	Bacillus phage vB_BcoS-136	NCBI RefSeq viral protein searching	0	0	0	0.189042	2.51397
k141_54856aa41	Duplodnaviria	Heunggongvirae	Uroviricota	Caudoviricetes	NA	NA	Jarrellvirus	Bacillus phage BCASJ1c	NCBI RefSeq viral protein searching	0	0	0.172122	1.63497	2.60693
k141_102223aa6	Duplodnaviria	Heunggongvirae	Uroviricota	Caudoviricetes	NA	NA	Wbetavirus	Bacillus phage Negev_SA	NCBI RefSeq viral protein searching	0	2.13874	156.039	17.0396	11.1049
k141_784940aa0	Duplodnaviria	Heunggongvirae	Uroviricota	Caudoviricetes	NA	NA	Astrithrvirus	Salmonella phage astrithr	NCBI RefSeq viral protein searching	13.3905	8.25463	1.32409	0.194857	0.306034
k141_110130aa0	Duplodnaviria	Heunggongvirae	Uroviricota	Caudoviricetes	NA	NA	Audreyjarvisvirus	Lactococcus phage LW81	NCBI RefSeq viral protein searching	20.7815	5.83751	0.531169	0.0583815	0.227235
k141_4454aa6	Duplodnaviria	Heunggongvirae	Uroviricota	Caudoviricetes	NA	NA	Punavirus	Escherichia phage P1	NCBI RefSeq viral protein searching	0	0	3.2478	0	0.296141
k141_237292aa1	Duplodnaviria	Heunggongvirae	Uroviricota	Caudoviricetes	NA	Duneviridae	Labanvirus	Flavobacterium phage vB_FspS_laban6-1	NCBI RefSeq viral protein searching	28.585	8.92043	0.459801	0.841708	0.284881
k141_317233aa6	Duplodnaviria	Heunggongvirae	Uroviricota	Caudoviricetes	NA	NA	Tsukubavirus	Xanthomonas phage XPV1	NCBI RefSeq viral protein searching	0.355272	0.255932	2.28471	0.150057	0.125155
k141_443460aa11	Duplodnaviria	Heunggongvirae	Uroviricota	Caudoviricetes	NA	NA	Donellivirus	Bacillus phage G	NCBI RefSeq viral protein searching	0	0	0	3.22754	0.0668211
k141_153941aa1	Duplodnaviria	Heunggongvirae	Uroviricota	Caudoviricetes	NA	NA	NA	NA	marker VOG HMM searching	0.261042	8.24118	3.48693	0.205614	0.946385
k141_193454aa11	Duplodnaviria	Heunggongvirae	Uroviricota	Caudoviricetes	NA	NA	Halcyonevirus	Paenibacillus phage C7Cdelta	NCBI RefSeq viral protein searching	0	0	0.0359714	6.45534	0
k141_78728aa6	Duplodnaviria	Heunggongvirae	Uroviricota	Caudoviricetes	NA	NA	Tandoganvirus	Anoxybacillus phage A403	NCBI RefSeq viral protein searching	0	0	36.9511	26.221	12.3141
k141_357802aa0	Duplodnaviria	Heunggongvirae	Uroviricota	Caudoviricetes	NA	NA	NA	NA	marker VOG HMM searching	54.7672	6.81935	1.05585	0.852967	0.612612
k141_605099aa1	Duplodnaviria	Heunggongvirae	Uroviricota	Caudoviricetes	NA	NA	Donellivirus	Bacillus phage G	NCBI RefSeq viral protein searching	9.57255	3.51404	0.211798	0.183322	0.0872097
k141_44743aa6	Duplodnaviria	Heunggongvirae	Uroviricota	Caudoviricetes	NA	NA	Fernvirus	Paenibacillus phage PBL1c	NCBI RefSeq viral protein searching	193.934	96.8064	90.8312	25.7514	18.3792
k141_116676aa0	Duplodnaviria	Heunggongvirae	Uroviricota	Caudoviricetes	NA	NA	Metrivirus	Acinetobacter phage vB_AbaM_ME3	NCBI RefSeq viral protein searching	3.17119	0.487863	0.0849787	0.0980713	0.190859
k141_764881aa1	Duplodnaviria	Heunggongvirae	Uroviricota	Caudoviricetes	NA	NA	Wbetavirus	Bacillus phage Cherry	NCBI RefSeq viral protein searching	4.13258	10.2121	0.696661	0.669996	0.121697
k141_239492aa6	Duplodnaviria	Heunggongvirae	Uroviricota	Caudoviricetes	NA	NA	Obolenskvirus	Acinetobacter phage YMC11/12/R2315	NCBI RefSeq viral protein searching	0.34984	4.25073	2.66437	0.453139	0.440932
k141_139478aa41	Duplodnaviria	Heunggongvirae	Uroviricota	Caudoviricetes	NA	Autographiviridae	NA	NA	marker VOG HMM searching	3.29687	0.515982	0.918739	0.564719	2.48212
k141_402638aa11	Duplodnaviria	Heunggongvirae	Uroviricota	Caudoviricetes	NA	NA	Donellivirus	Bacillus phage G	NCBI RefSeq viral protein searching	0	0	0.0878049	3.97732	3.71405
k141_222916aa41	Duplodnaviria	Heunggongvirae	Uroviricota	Caudoviricetes	NA	NA	Agmunavirus	Brevibacterium phage AGM1	NCBI RefSeq viral protein searching	0	0	0.258338	1.93791	2.24566
k141_812104aa0	Duplodnaviria	Heunggongvirae	Uroviricota	Caudoviricetes	NA	Fervensviridae	Deepoceanvirus	Methanocaldococcus fervens tailed virus 1	NCBI RefSeq viral protein searching	18.3939	4.59115	0.380815	0.347927	0.13067
k141_362038aa0	Duplodnaviria	Heunggongvirae	Uroviricota	Caudoviricetes	NA	NA	NA	NA	marker VOG HMM searching	55.7576	14.1288	2.61594	0.524574	1.1077
k141_290092aa6	Duplodnaviria	Heunggongvirae	Uroviricota	Caudoviricetes	NA	NA	NA	NA	marker VOG HMM searching	0.372109	1.10992	5.3478	1.76695	2.92862
k141_664660aa0	Duplodnaviria	Heunggongvirae	Uroviricota	Caudoviricetes	NA	NA	NA	NA	marker VOG HMM searching	6.61066	0.548165	0.0888208	0	0.024936
k141_682804aa0	Duplodnaviria	Heunggongvirae	Uroviricota	Caudoviricetes	NA	NA	NA	NA	marker VOG HMM searching	12.1025	2.48002	1.44271	0.382756	1.71635
k141_95309aa6	Duplodnaviria	Heunggongvirae	Uroviricota	Caudoviricetes	NA	NA	Jarrellvirus	Bacillus phage BCASJ1c	NCBI RefSeq viral protein searching	0	0.201132	5.7537	0.342116	61.637
k141_166195aa0	Duplodnaviria	Heunggongvirae	Uroviricota	Caudoviricetes	NA	NA	NA	Gordonia phage GMA1	NCBI RefSeq viral protein searching	1.52984	0.533636	0.0387298	0.178788	0.0289952
k141_162535aa0	Duplodnaviria	Heunggongvirae	Uroviricota	Caudoviricetes	NA	NA	Lubbockvirus	Clostridium phage phi CD119	NCBI RefSeq viral protein searching	4.03004	4.86245	0.566633	0.791604	0.122798
k141_292599aa6	Duplodnaviria	Heunggongvirae	Uroviricota	Caudoviricetes	NA	NA	Bantamvirus	Gordonia phage Bantam	NCBI RefSeq viral protein searching	0	0	3.70339	3.06245	6.06906
k141_351657aa0	Duplodnaviria	Heunggongvirae	Uroviricota	Caudoviricetes	NA	NA	NA	Salmonella phage 118970_sal3	NCBI RefSeq viral protein searching	2.98483	0.457918	0	0	0
k141_313808aa11	NA	NA	NA	NA	NA	NA	NA	Burkholderia phage phiE125	NCBI RefSeq viral protein searching	0	0.148792	39.0272	21.9592	18.5946
k141_265188aa41	Duplodnaviria	Heunggongvirae	Uroviricota	Caudoviricetes	NA	NA	Zukovirus	Streptomyces phage Zuko	NCBI RefSeq viral protein searching	0	0	0	0.122875	16.5133
k141_440652aa6	Duplodnaviria	Heunggongvirae	Uroviricota	Caudoviricetes	NA	NA	Obolenskvirus	Acinetobacter phage WCHABP12	NCBI RefSeq viral protein searching	2.38251	2.36049	3.30243	2.54924	2.68523
k141_627867aa0	Duplodnaviria	Heunggongvirae	Uroviricota	Caudoviricetes	NA	NA	NA	Burkholderia phage BcepGomr	NCBI RefSeq viral protein searching	3.14261	0.559518	0.328182	0.183634	0.0744528
k141_317128aa6	Duplodnaviria	Heunggongvirae	Uroviricota	Caudoviricetes	NA	NA	Rahariannevirus	Ralstonia phage Raharianne	NCBI RefSeq viral protein searching	0	0.44126	4.92913	2.23686	5.17881
k141_318018aa6	Duplodnaviria	Heunggongvirae	Uroviricota	Caudoviricetes	NA	NA	NA	Pseudomonas phage F10	NCBI RefSeq viral protein searching	0	0	3.35172	0.186935	0.373127
k141_618099aa0	Duplodnaviria	Heunggongvirae	Uroviricota	Caudoviricetes	NA	NA	Biseptimavirus	Staphylococcus phage StauST398-4	NCBI RefSeq viral protein searching	4.10897	0.889945	0	0.0335435	0.0217599
k141_335163aa6	Duplodnaviria	Heunggongvirae	Uroviricota	Caudoviricetes	NA	NA	Wanderervirus	Paenibacillus phage Wanderer	NCBI RefSeq viral protein searching	0	0	3.13544	0	0
k141_10419aa11	Duplodnaviria	Heunggongvirae	Uroviricota	Caudoviricetes	NA	NA	NA	NA	marker VOG HMM searching	0	0.0974565	0.0742679	4.17531	2.15255
k141_49209aa1	Duplodnaviria	Heunggongvirae	Uroviricota	Caudoviricetes	NA	Drexlerviridae	Nouzillyvirus	Escherichia phage vB_EcoS_ESCO41	NCBI RefSeq viral protein searching	0.722105	7.66553	4.54473	0.364412	1.51969
k141_62669aa41	Duplodnaviria	Heunggongvirae	Uroviricota	Caudoviricetes	NA	NA	NA	Lactobacillus phage JCL1032	NCBI RefSeq viral protein searching	0	0.378933	3.24946	14.8246	18.3214
k141_793382aa1	Duplodnaviria	Heunggongvirae	Uroviricota	Caudoviricetes	NA	NA	NA	NA	marker VOG HMM searching	0.565337	2.81335	0.0283262	0.0326904	0.148446
k141_325795aa41	Duplodnaviria	Heunggongvirae	Uroviricota	Caudoviricetes	NA	Drexlerviridae	Eclunavirus	Enterobacter phage Ec_L1	NCBI RefSeq viral protein searching	0	0	0.0587053	0.06775	1.51627
k141_300823aa6	Duplodnaviria	Heunggongvirae	Uroviricota	Caudoviricetes	NA	NA	NA	Streptococcus phage PH10	NCBI RefSeq viral protein searching	2.17042	2.64559	3.18091	0.564768	0.625881
k141_268510aa0	Duplodnaviria	Heunggongvirae	Uroviricota	Caudoviricetes	NA	NA	Donellivirus	Bacillus phage G	NCBI RefSeq viral protein searching	2.94138	0.972658	0.326957	0.463087	0.155767
k141_158858aa6	Duplodnaviria	Heunggongvirae	Uroviricota	Caudoviricetes	NA	NA	NA	NA	marker VOG HMM searching	134.324	12.3155	7.89167	10.7663	5.55615
k141_211613aa0	Duplodnaviria	Heunggongvirae	Uroviricota	Caudoviricetes	NA	NA	NA	NA	marker VOG HMM searching	4.47559	0.769984	0.429872	0.0198441	0.0836745
k141_186456aa1	Duplodnaviria	Heunggongvirae	Uroviricota	Caudoviricetes	NA	NA	NA	Mannheimia phage vB_MhS_1152AP2	NCBI RefSeq viral protein searching	0.83277	5.55754	0.596086	2.28391	0.339159
k141_155115aa1	Duplodnaviria	Heunggongvirae	Uroviricota	Caudoviricetes	NA	NA	NA	NA	marker VOG HMM searching	11.1268	15.1974	2.52837	3.21433	0.486738
k141_464499aa0	Duplodnaviria	Heunggongvirae	Uroviricota	Caudoviricetes	NA	NA	Wanderervirus	Paenibacillus phage Wanderer	NCBI RefSeq viral protein searching	23.8127	17.9759	4.33925	0.198547	3.69224
k141_530273aa6	Duplodnaviria	Heunggongvirae	Uroviricota	Caudoviricetes	NA	NA	Sozzivirus	Oenococcus phage phiS11	NCBI RefSeq viral protein searching	0	0	4.5916	0.0358042	0.232265
k141_97748aa41	Duplodnaviria	Heunggongvirae	Uroviricota	Caudoviricetes	NA	NA	Kunmingvirus	Aeromonas phage 2_D05	NCBI RefSeq viral protein searching	0.408825	6.10344	5.68437	1.52479	3.70354
k141_514113aa6	Varidnaviria	Bamfordvirae	Nucleocytoviricota	Megaviricetes	Algavirales	Phycodnaviridae	Chlorovirus	Paramecium bursaria Chlorella virus CVA-1	NCBI RefSeq viral protein searching	0.570414	115.12	16.1652	6.86068	13.4716
k141_177275aa11	Duplodnaviria	Heunggongvirae	Uroviricota	Caudoviricetes	Thumleimavirales	Halomagnusviridae	Hagravirus	Halogranum tailed virus 1	NCBI RefSeq viral protein searching	0	3.17671	6.90717	2.37819	1.09993
k141_395614aa6	Duplodnaviria	Heunggongvirae	Uroviricota	Caudoviricetes	NA	NA	NA	Klebsiella phage phiKO2	NCBI RefSeq viral protein searching	0.559508	16.973	128.687	33.9368	23.3336
k141_164982aa11	Monodnaviria	Loebvirae	Hofneiviricota	Faserviricetes	Tubulavirales	Inoviridae	NA	NA	marker VOG HMM searching	0	0.0128764	6.30248	18.9473	3.46742
k141_8444aa41	Duplodnaviria	Heunggongvirae	Uroviricota	Caudoviricetes	NA	NA	NA	NA	marker VOG HMM searching	0	0.00536206	0.0396947	3.91005	7.00636
k141_358433aa41	Riboviria	Orthornavirae	Lenarviricota	Leviviricetes	NA	NA	NA	Bacillus phage 0105phi7-2	NCBI RefSeq viral protein searching	0	0	0.171426	1.69574	2.12675
k141_231921aa0	Duplodnaviria	Heunggongvirae	Uroviricota	Caudoviricetes	NA	NA	Donellivirus	Bacillus phage G	NCBI RefSeq viral protein searching	5.86631	8.76194	1.55696	0.532396	0.158294
k141_46658aa6	Duplodnaviria	Heunggongvirae	Uroviricota	Caudoviricetes	NA	NA	Farahnazvirus	Microbacterium phage vB_MoxS-ISF9	NCBI RefSeq viral protein searching	0	0.0992549	5.66034	0.0838002	0.0621278
k141_25441aa41	Duplodnaviria	Heunggongvirae	Uroviricota	Caudoviricetes	NA	NA	Tandoganvirus	Anoxybacillus phage A403	NCBI RefSeq viral protein searching	0	0.122425	0.13861	0.590641	2.8976
k141_111005aa6	Duplodnaviria	Heunggongvirae	Uroviricota	Caudoviricetes	NA	NA	Tandoganvirus	Anoxybacillus phage A403	NCBI RefSeq viral protein searching	0	0	18.1408	1.52219	1.48834
k141_224313aa6	Duplodnaviria	Heunggongvirae	Uroviricota	Caudoviricetes	NA	NA	NA	NA	marker VOG HMM searching	0	0	11.3825	0.0063799	0.0289708
k141_222770aa11	Duplodnaviria	Heunggongvirae	Uroviricota	Caudoviricetes	NA	NA	Astrithrvirus	Salmonella phage astrithr	NCBI RefSeq viral protein searching	0	0.0837491	0.1571	7.57594	0.0126015
k141_97965aa1	Duplodnaviria	Heunggongvirae	Uroviricota	Caudoviricetes	NA	NA	Eponavirus	Faecalibacterium phage FP_Epona	NCBI RefSeq viral protein searching	1.05018	4.14516	0.988327	0.396041	0.308298
k141_52115aa41	Duplodnaviria	Heunggongvirae	Uroviricota	Caudoviricetes	NA	NA	Peeveelvirus	Staphylococcus phage PVL	NCBI RefSeq viral protein searching	0	0	1.00051	1.28661	2.2685
k141_518633aa41	Duplodnaviria	Heunggongvirae	Uroviricota	Caudoviricetes	NA	Peduoviridae	Baylorvirus	Mannheimia phage vB_MhM_1127AP1	NCBI RefSeq viral protein searching	0	0	1.50786	0.668104	7.81136
k141_321435aa41	Duplodnaviria	Heunggongvirae	Uroviricota	Caudoviricetes	NA	NA	Septimatrevirus	Pseudomonas phage PSV3	NCBI RefSeq viral protein searching	0	0	0.0404634	0.58372	1.86303
k141_159895aa41	Duplodnaviria	Heunggongvirae	Uroviricota	Caudoviricetes	NA	NA	NA	Salicola phage CGphi29	NCBI RefSeq viral protein searching	0	0	0	0.120325	29.1733
k141_796719aa0	Duplodnaviria	Heunggongvirae	Uroviricota	Caudoviricetes	NA	NA	NA	Streptococcus phage SMP	NCBI RefSeq viral protein searching	68.8501	13.7026	2.43146	1.17397	1.17021
k141_122120aa0	Duplodnaviria	Heunggongvirae	Uroviricota	Caudoviricetes	NA	NA	NA	Clostridium phage vB_CpeS-CP51	NCBI RefSeq viral protein searching	12.6475	8.54002	1.56449	0.710372	0.230412
k141_645709aa0	Duplodnaviria	Heunggongvirae	Uroviricota	Caudoviricetes	NA	NA	NA	NA	marker VOG HMM searching	29.2674	1.26959	0.455055	0.117627	0.224293
k141_194607aa1	Duplodnaviria	Heunggongvirae	Uroviricota	Caudoviricetes	NA	NA	Astrithrvirus	Salmonella phage astrithr	NCBI RefSeq viral protein searching	0	3.61682	0.602204	0.160381	0.260101
k141_72029aa6	Duplodnaviria	Heunggongvirae	Uroviricota	Caudoviricetes	NA	NA	NA	Lactococcus phage 63301	NCBI RefSeq viral protein searching	0	0	6.77849	0.038823	0.0671595
k141_556737aa0	Duplodnaviria	Heunggongvirae	Uroviricota	Caudoviricetes	NA	NA	NA	NA	marker VOG HMM searching	1.72319	5.55162	0.795378	0.144935	0.595463
k141_41228aa6	Varidnaviria	Bamfordvirae	Nucleocytoviricota	Megaviricetes	Imitervirales	Mimiviridae	Theiavirus	Bodo saltans virus	NCBI RefSeq viral protein searching	13.8016	17.9987	9.72697	3.45957	2.53647
k141_255776aa0	Duplodnaviria	Heunggongvirae	Uroviricota	Caudoviricetes	NA	Aliceevansviridae	Vansinderenvirus	Streptococcus phage SW24	NCBI RefSeq viral protein searching	5.98091	1.71558	0.405193	0.292263	0.189593
k141_446116aa1	Duplodnaviria	Heunggongvirae	Uroviricota	Caudoviricetes	NA	NA	NA	Geobacillus phage GBK2	NCBI RefSeq viral protein searching	0.882453	7.41322	5.31701	3.02943	1.38819
k141_393942aa11	Duplodnaviria	Heunggongvirae	Uroviricota	Caudoviricetes	NA	Autographiviridae	Novosibovirus	Proteus phage PM16	NCBI RefSeq viral protein searching	0.0966687	0.762709	0.498198	2.54897	0.149191
k141_123047aa6	Duplodnaviria	Heunggongvirae	Uroviricota	Caudoviricetes	NA	NA	Detrevirus	Pseudomonas phage PAJU2	NCBI RefSeq viral protein searching	0	0	13.1734	9.70488	6.02908
k141_541350aa0	Duplodnaviria	Heunggongvirae	Uroviricota	Caudoviricetes	NA	NA	Oengusvirus	Faecalibacterium phage FP_oengus	NCBI RefSeq viral protein searching	4.49792	2.27276	0.0920655	0.132812	0.0861565
k141_127843aa6	Duplodnaviria	Heunggongvirae	Uroviricota	Caudoviricetes	NA	NA	Colunavirus	Lactobacillus phage CL1	NCBI RefSeq viral protein searching	8.21524	47.7858	4.57167	3.66896	2.3014
k141_52504aa6	Duplodnaviria	Heunggongvirae	Uroviricota	Caudoviricetes	NA	NA	NA	Paenibacillus phage PG1	NCBI RefSeq viral protein searching	0	0	23.3961	0	0
k141_521439aa41	Duplodnaviria	Heunggongvirae	Uroviricota	Caudoviricetes	NA	NA	Nochtlivirus	Enterobacteria phage mEp235	NCBI RefSeq viral protein searching	0	0	0.245182	0.19807	6.97515
k141_672575aa1	Duplodnaviria	Heunggongvirae	Uroviricota	Caudoviricetes	NA	NA	NA	Vibrio phage VBM1	NCBI RefSeq viral protein searching	0	3.01223	3.03052	0.0522004	0.0169314
k141_701895aa0	Duplodnaviria	Heunggongvirae	Uroviricota	Caudoviricetes	NA	NA	NA	NA	marker VOG HMM searching	6.45704	0.157007	0.0179507	0.0182791	0.0130436
k141_508748aa1	Duplodnaviria	Heunggongvirae	Uroviricota	Caudoviricetes	NA	NA	Gordonvirus	Arthrobacter phage CapnMurica	NCBI RefSeq viral protein searching	1.88085	5.3959	0.427222	1.33412	0.0940709
k141_171398aa11	Duplodnaviria	Heunggongvirae	Uroviricota	Caudoviricetes	NA	NA	Pahexavirus	Propionibacterium phage PHL112N00	NCBI RefSeq viral protein searching	0.357722	2.26837	0.971862	19.3245	11.9038
k141_295679aa6	Duplodnaviria	Heunggongvirae	Uroviricota	Caudoviricetes	NA	NA	NA	Bacillus phage vB_BhaS-171	NCBI RefSeq viral protein searching	0	0.0793006	6.58708	0	0.0193897
k141_831298aa0	Duplodnaviria	Heunggongvirae	Uroviricota	Caudoviricetes	NA	NA	NA	Cellulophaga phage phi46:1	NCBI RefSeq viral protein searching	3.234	0.130058	0.151028	0	0.0282668
k141_395759aa1	Duplodnaviria	Heunggongvirae	Uroviricota	Caudoviricetes	NA	NA	Takahashivirus	Bacillus phage PBS1	NCBI RefSeq viral protein searching	0.861561	3.32573	0.479032	0.179993	0.283567
k141_150469aa0	Varidnaviria	Bamfordvirae	Nucleocytoviricota	Megaviricetes	Imitervirales	Mimiviridae	Moumouvirus	Acanthamoeba polyphaga moumouvirus	NCBI RefSeq viral protein searching	22.002	2.20186	1.9465	3.04511	0.647667
k141_484799aa41	Duplodnaviria	Heunggongvirae	Uroviricota	Caudoviricetes	NA	Peduoviridae	Peduovirus	Yersinia phage P37	NCBI RefSeq viral protein searching	0	0	0	2.01938	7.5697
k141_398347aa11	Duplodnaviria	Heunggongvirae	Uroviricota	Caudoviricetes	NA	NA	Zhangjivirus	Bacillus phage FADO	NCBI RefSeq viral protein searching	0	0.0819057	2.12575	60.9694	1.21762
k141_406792aa1	Duplodnaviria	Heunggongvirae	Uroviricota	Caudoviricetes	NA	NA	Bembunaquatrovirus	Bacillus phage vB_BtS_BMBtp14	NCBI RefSeq viral protein searching	0.197661	22.1746	23.1354	0.0228594	1.23081
k141_24045aa0	Duplodnaviria	Heunggongvirae	Uroviricota	Caudoviricetes	NA	NA	NA	Pectobacterium phage ZF40	NCBI RefSeq viral protein searching	5.56862	8.2397	1.54371	1.03523	0.359206
k141_291004aa41	Duplodnaviria	Heunggongvirae	Uroviricota	Caudoviricetes	NA	NA	Obolenskvirus	Acinetobacter phage AP22	NCBI RefSeq viral protein searching	0.415096	15.8568	1.93425	1.34416	1.77507
k141_162357aa0	Duplodnaviria	Heunggongvirae	Uroviricota	Caudoviricetes	NA	Autographiviridae	Panjvirus	Salmonella phage vB_SpuP_Spp16	NCBI RefSeq viral protein searching	4.28282	2.45427	2.81072	0.699254	1.46164
k141_424139aa11	Duplodnaviria	Heunggongvirae	Uroviricota	Caudoviricetes	NA	NA	Muminvirus	Flavobacterium phage vB_FspS_snusmum6-1	NCBI RefSeq viral protein searching	0	0	2.96115	10.064	11.6539
k141_247432aa6	Duplodnaviria	Heunggongvirae	Uroviricota	Caudoviricetes	NA	NA	NA	NA	marker VOG HMM searching	4.73268	3.38931	3.9594	0.581398	0.300547
k141_103392aa11	Duplodnaviria	Heunggongvirae	Uroviricota	Caudoviricetes	NA	NA	Taranisvirus	Faecalibacterium phage FP_Taranis	NCBI RefSeq viral protein searching	0.019544	1.18734	12.5736	4.6109	1.28443
k141_73201aa0	Duplodnaviria	Heunggongvirae	Uroviricota	Caudoviricetes	NA	NA	Jarrellvirus	Bacillus phage BCASJ1c	NCBI RefSeq viral protein searching	3.15947	1.84896	0.0754833	0.232301	0.0376739
k141_522147aa6	Duplodnaviria	Heunggongvirae	Uroviricota	Caudoviricetes	NA	NA	Magadivirus	Bacillus phage Mgbh1	NCBI RefSeq viral protein searching	0	0.263242	82.6357	9.70706	17.9417
k141_251512aa6	Duplodnaviria	Heunggongvirae	Uroviricota	Caudoviricetes	NA	NA	NA	Clostridium phage phiCD211	NCBI RefSeq viral protein searching	0	0	2.82201	0	0
k141_313989aa1	Duplodnaviria	Heunggongvirae	Uroviricota	Caudoviricetes	NA	NA	Phietavirus	Staphylococcus phage 187	NCBI RefSeq viral protein searching	6.57776	5.56324	0.612945	0.437902	0.458883
k141_758958aa0	Duplodnaviria	Heunggongvirae	Uroviricota	Caudoviricetes	NA	Herelleviridae	Baoshanvirus	Staphylococcus phage phiSA_BS2	NCBI RefSeq viral protein searching	8.69827	1.87743	0.336639	0.194252	0.144015
k141_486281aa41	Duplodnaviria	Heunggongvirae	Uroviricota	Caudoviricetes	NA	NA	NA	Sinorhizobium phage phiLM21	NCBI RefSeq viral protein searching	0	0	1.36505	0.128601	1.68934
k141_135458aa0	Duplodnaviria	Heunggongvirae	Uroviricota	Caudoviricetes	NA	NA	NA	Salmonella phage SSU5	NCBI RefSeq viral protein searching	3.85374	0.039125	0.0340751	0.039325	0.0127552
k141_478852aa0	Duplodnaviria	Heunggongvirae	Uroviricota	Caudoviricetes	NA	NA	NA	Erwinia phage phiEt88	NCBI RefSeq viral protein searching	3.75991	0.196646	0.222643	0	0.051287
k141_329090aa11	Duplodnaviria	Heunggongvirae	Uroviricota	Caudoviricetes	NA	NA	NA	Cronobacter phage ENT47670	NCBI RefSeq viral protein searching	0	0	0	2.48937	1.72702
k141_523146aa41	Duplodnaviria	Heunggongvirae	Uroviricota	Caudoviricetes	NA	NA	Magadivirus	Bacillus phage Mgbh1	NCBI RefSeq viral protein searching	0	0.0571803	7.76879	2.01154	3.09448
k141_135198aa6	Duplodnaviria	Heunggongvirae	Uroviricota	Caudoviricetes	NA	NA	NA	NA	marker VOG HMM searching	0	0.0388386	4.27894	0.897853	0.164604
k141_431855aa1	Duplodnaviria	Heunggongvirae	Uroviricota	Caudoviricetes	Crassvirales	Suoliviridae	Buchavirus	uncultured phage cr16_1	NCBI RefSeq viral protein searching	0.840735	2.92732	0.26374	0.0760934	0.361991
k141_416028aa6	Duplodnaviria	Heunggongvirae	Uroviricota	Caudoviricetes	NA	Drexlerviridae	Nouzillyvirus	Escherichia phage vB_EcoS_ESCO41	NCBI RefSeq viral protein searching	7.06284	14.0735	6.51229	1.80032	2.00209
k141_170805aa41	Monodnaviria	Loebvirae	Hofneiviricota	Faserviricetes	Tubulavirales	Inoviridae	Tertilicivirus	NA	vContact2 clustering	0	0	0.175315	0.216777	2.64375
k141_298578aa11	Duplodnaviria	Heunggongvirae	Uroviricota	Caudoviricetes	NA	Peduoviridae	Kayeltresvirus	Burkholderia phage KL3	NCBI RefSeq viral protein searching	0	0	0	11.365	7.13588
k141_567305aa1	Duplodnaviria	Heunggongvirae	Uroviricota	Caudoviricetes	NA	NA	Skatevirus	Salmonella virus KFS-SE2	NCBI RefSeq viral protein searching	1.0592	34.2177	4.3456	2.50756	3.49174
k141_287408aa6	Duplodnaviria	Heunggongvirae	Uroviricota	Caudoviricetes	NA	NA	Halcyonevirus	Paenibacillus phage Unity	NCBI RefSeq viral protein searching	0	0.0853955	11.751	0	0.742398
k141_66571aa41	Duplodnaviria	Heunggongvirae	Uroviricota	Caudoviricetes	NA	NA	NA	Salicola phage CGphi29	NCBI RefSeq viral protein searching	0	0	0	0.890842	23.877
k141_848059aa0	Duplodnaviria	Heunggongvirae	Uroviricota	Caudoviricetes	NA	NA	NA	NA	marker VOG HMM searching	1.7358	1.08757	0.140325	0.0607292	0
k141_65259aa41	Duplodnaviria	Heunggongvirae	Uroviricota	Caudoviricetes	NA	NA	Glaedevirus	Escherichia phage 2H10	NCBI RefSeq viral protein searching	0.0788772	28.4687	6.08947	11.1436	12.6542
k141_452200aa41	Duplodnaviria	Heunggongvirae	Uroviricota	Caudoviricetes	NA	Pootjesviridae	Heverleevirus	Agrobacterium phage OLIVR5	NCBI RefSeq viral protein searching	3.02766	70.9424	26.5083	3.57597	8.14237
k141_579995aa1	Duplodnaviria	Heunggongvirae	Uroviricota	Caudoviricetes	NA	NA	Colunavirus	Lactobacillus phage iLp1308	NCBI RefSeq viral protein searching	0.380079	36.6118	20.4599	0.744666	2.69714
k141_560944aa41	Duplodnaviria	Heunggongvirae	Uroviricota	Caudoviricetes	NA	NA	Perisivirus	Brucella phage Pr	NCBI RefSeq viral protein searching	0	0	0	0.400084	3.97292
k141_2315aa6	Riboviria	Orthornavirae	Duplornaviricota	Chrymotiviricetes	NA	NA	NA	Arthrobacter phage Bauer	NCBI RefSeq viral protein searching	0	0	3.86994	0.0583815	0.208299
k141_150388aa41	Duplodnaviria	Heunggongvirae	Uroviricota	Caudoviricetes	NA	NA	Fernvirus	Paenibacillus phage PBL1c	NCBI RefSeq viral protein searching	0	1.30592	92.5777	13.4176	9.83944
k141_237649aa1	Duplodnaviria	Heunggongvirae	Uroviricota	Caudoviricetes	NA	NA	Cecivirus	Bacillus phage IEBH	NCBI RefSeq viral protein searching	123.694	24.2192	10.3167	8.82186	4.46422
k141_509108aa0	Duplodnaviria	Heunggongvirae	Uroviricota	Caudoviricetes	NA	NA	Saclayvirus	Acinetobacter phage vB_AbaM_Acibel004	NCBI RefSeq viral protein searching	4.58094	0.658863	0.669458	0.220743	0.65871
k141_264463aa0	Duplodnaviria	Heunggongvirae	Uroviricota	Caudoviricetes	NA	NA	Obolenskvirus	Acinetobacter phage LZ35	NCBI RefSeq viral protein searching	4.53278	0.985784	0.199662	0.161297	0.254112
k141_429240aa11	Duplodnaviria	Heunggongvirae	Uroviricota	Caudoviricetes	NA	NA	Jarrellvirus	Bacillus phage BCASJ1c	NCBI RefSeq viral protein searching	1.27771	0.35659	2.94219	8.20576	0.159082
k141_483042aa41	Duplodnaviria	Heunggongvirae	Uroviricota	Caudoviricetes	NA	NA	NA	Pseudomonas phage YMC11/02/R656	NCBI RefSeq viral protein searching	0.0490261	0.304615	2.6235	1.29272	3.95025
k141_480103aa0	Duplodnaviria	Heunggongvirae	Uroviricota	Caudoviricetes	NA	NA	NA	Lactococcus phage 63301	NCBI RefSeq viral protein searching	19.8555	11.8936	1.46062	0.516017	1.3055
k141_34784aa0	Duplodnaviria	Heunggongvirae	Uroviricota	Caudoviricetes	NA	NA	Lagaffevirus	Faecalibacterium phage FP_Lagaffe	NCBI RefSeq viral protein searching	1.98691	0.936771	0.524481	0.0672541	0.203599
k141_283420aa11	Duplodnaviria	Heunggongvirae	Uroviricota	Caudoviricetes	NA	NA	NA	NA	marker VOG HMM searching	0	0.545192	24.1512	4.6329	3.92641
k141_416705aa1	Duplodnaviria	Heunggongvirae	Uroviricota	Caudoviricetes	NA	NA	NA	Lactococcus phage 63301	NCBI RefSeq viral protein searching	15.7406	5.36211	1.66431	0.83136	1.26459
k141_150537aa11	Duplodnaviria	Heunggongvirae	Uroviricota	Caudoviricetes	NA	NA	Maenadvirus	Lactobacillus phage P1	NCBI RefSeq viral protein searching	48.3959	10.3842	4.21777	3.06565	1.41183
k141_223619aa0	Duplodnaviria	Heunggongvirae	Uroviricota	Caudoviricetes	NA	NA	NA	Lactobacillus prophage Lj928	NCBI RefSeq viral protein searching	7.60475	8.90703	3.59488	2.4201	1.4519
k141_461723aa11	Duplodnaviria	Heunggongvirae	Uroviricota	Caudoviricetes	NA	NA	Vieuvirus	Acinetobacter phage YMC11/11/R3177	NCBI RefSeq viral protein searching	0	1.21345	11.0428	5.89913	9.73658
k141_25468aa11	Duplodnaviria	Heunggongvirae	Uroviricota	Caudoviricetes	NA	NA	NA	NA	marker VOG HMM searching	0	0	0.0527033	4.64284	1.56511
k141_261421aa11	Duplodnaviria	Heunggongvirae	Uroviricota	Caudoviricetes	NA	NA	Archimedesvirus	Gordonia phage Archimedes	NCBI RefSeq viral protein searching	0.122623	2.47617	0.0921608	1.38268	0.262187
k141_777342aa0	Duplodnaviria	Heunggongvirae	Uroviricota	Caudoviricetes	NA	NA	Leicestervirus	Clostridium phage phiCD146	NCBI RefSeq viral protein searching	21.102	8.20096	2.21815	3.71185	2.35809
k141_511332aa1	Duplodnaviria	Heunggongvirae	Uroviricota	Caudoviricetes	NA	NA	Kamchatkavirus	Aeribacillus phage AP45	NCBI RefSeq viral protein searching	19.492	4.25455	1.15092	0.550735	0.798595
k141_148429aa1	Duplodnaviria	Heunggongvirae	Uroviricota	Caudoviricetes	NA	NA	NA	Clostridium phage CI461P1	NCBI RefSeq viral protein searching	1.69072	5.31345	0.0758628	0	0.238539
k141_780878aa0	Duplodnaviria	Heunggongvirae	Uroviricota	Caudoviricetes	NA	NA	NA	Clostridium phage phiCTP1	NCBI RefSeq viral protein searching	196.043	41.4004	5.38948	2.48455	1.77621
k141_321520aa41	Duplodnaviria	Heunggongvirae	Uroviricota	Caudoviricetes	NA	NA	NA	Sinorhizobium phage phiLM21	NCBI RefSeq viral protein searching	0	0	0	11.2236	6.65206
k141_237146aa11	Duplodnaviria	Heunggongvirae	Uroviricota	Caudoviricetes	NA	NA	NA	NA	marker VOG HMM searching	0	0.0505204	0.351997	28.941	6.96509
k141_236699aa0	Duplodnaviria	Heunggongvirae	Uroviricota	Caudoviricetes	NA	NA	NA	NA	marker VOG HMM searching	5.38517	0.111565	0.0457248	0.0065962	0.00855802
k141_455411aa0	Duplodnaviria	Heunggongvirae	Uroviricota	Caudoviricetes	NA	NA	Bembunaquatrovirus	Bacillus phage vB_BtS_BMBtp14	NCBI RefSeq viral protein searching	135.809	92.1091	12.7135	9.05691	2.29136
k141_435619aa1	Duplodnaviria	Heunggongvirae	Uroviricota	Caudoviricetes	NA	NA	NA	Streptococcus phage SMP	NCBI RefSeq viral protein searching	58.253	11.419	2.53456	1.00288	1.17465
k141_267821aa11	Duplodnaviria	Heunggongvirae	Uroviricota	Caudoviricetes	NA	NA	Jarrellvirus	Bacillus phage BCASJ1c	NCBI RefSeq viral protein searching	97.7992	27.8218	21.1727	10.0218	19.4512
k141_195634aa41	Duplodnaviria	Heunggongvirae	Uroviricota	Caudoviricetes	NA	Herelleviridae	Sciuriunavirus	Staphylococcus phage vB_SscM-1	NCBI RefSeq viral protein searching	0	0.0240008	1.29598	1.37504	4.30349
k141_392610aa0	Duplodnaviria	Heunggongvirae	Uroviricota	Caudoviricetes	NA	NA	Kuravirus	Escherichia phage vB_EcoP_IMEP8	NCBI RefSeq viral protein searching	3.47351	0.0877317	0.203755	12.257	0.648302
k141_143759aa6	Duplodnaviria	Heunggongvirae	Uroviricota	Caudoviricetes	NA	NA	Manovirus	Achromobacter phage Mano	NCBI RefSeq viral protein searching	0.0192395	1.43449	2.89199	0.0534009	0.415699
k141_535834aa41	Duplodnaviria	Heunggongvirae	Uroviricota	Caudoviricetes	NA	NA	NA	Bacillus phage vB_BanS_Athena	NCBI RefSeq viral protein searching	0.563801	19.3261	25.0559	2.65349	3.3544
k141_13407aa1	Duplodnaviria	Heunggongvirae	Uroviricota	Caudoviricetes	NA	NA	NA	Streptococcus phage phi3396	NCBI RefSeq viral protein searching	0	4.3051	0.0267816	0.154539	0.120301
k141_423883aa0	Duplodnaviria	Heunggongvirae	Uroviricota	Caudoviricetes	NA	NA	NA	Bacillus phage phBC6A52	NCBI RefSeq viral protein searching	2.60883	0.258975	0.0410088	0.189308	0
k141_291608aa0	Duplodnaviria	Heunggongvirae	Uroviricota	Caudoviricetes	NA	NA	Phifelvirus	Enterococcus phage phiFL3A	NCBI RefSeq viral protein searching	12.0655	5.31753	1.37763	0.507409	0.702208
k141_32921aa41	Duplodnaviria	Heunggongvirae	Uroviricota	Caudoviricetes	NA	NA	Waukeshavirus	Bacillus phage vB_BtS_BMBtp3	NCBI RefSeq viral protein searching	0.0241479	3.36753	8.33401	0.703758	3.34791
k141_481464aa0	Duplodnaviria	Heunggongvirae	Uroviricota	Caudoviricetes	NA	NA	Saintgironsvirus	Leptospira phage LE1	NCBI RefSeq viral protein searching	2.90796	1.20638	0.0641629	0.231401	0.012009
k141_44067aa0	Varidnaviria	Bamfordvirae	Nucleocytoviricota	Megaviricetes	Imitervirales	Mimiviridae	NA	NA	marker VOG HMM searching	16.1293	3.18028	0.179857	0.489859	0.172353
k141_486643aa0	Duplodnaviria	Heunggongvirae	Uroviricota	Caudoviricetes	NA	Autographiviridae	Novosibovirus	Proteus phage PM 75	NCBI RefSeq viral protein searching	4.73293	0.227963	0.12133	0.038188	0.313789
k141_536601aa41	Duplodnaviria	Heunggongvirae	Uroviricota	Caudoviricetes	NA	NA	Deseoctovirus	Escherichia phage C1	NCBI RefSeq viral protein searching	0	0	0	0.135717	5.91634
k141_99423aa41	Duplodnaviria	Heunggongvirae	Uroviricota	Caudoviricetes	NA	Rountreeviridae	Andhravirus	Staphylococcus phage BESEP3	NCBI RefSeq viral protein searching	0	0	0.0172974	0	7.21949
k141_14611aa0	Duplodnaviria	Heunggongvirae	Uroviricota	Caudoviricetes	NA	NA	Dragolirvirus	Paenibacillus phage Dragolir	NCBI RefSeq viral protein searching	2.91637	2.49274	0.354874	0.578188	0.156281
k141_480383aa0	Duplodnaviria	Heunggongvirae	Uroviricota	Caudoviricetes	NA	NA	Astrithrvirus	Salmonella phage astrithr	NCBI RefSeq viral protein searching	7.0641	3.64203	0.412788	0.225656	0.16265
k141_331874aa6	Duplodnaviria	Heunggongvirae	Uroviricota	Caudoviricetes	NA	NA	NA	Lactobacillus phage phig1e	NCBI RefSeq viral protein searching	0	0.279461	10.5543	1.45552	2.08719
k141_805841aa0	Duplodnaviria	Heunggongvirae	Uroviricota	Caudoviricetes	NA	NA	Shirahamavirus	Tenacibaculum phage PTm1	NCBI RefSeq viral protein searching	4.31585	0.956584	0.218522	0.17338	0.0511242
k141_252657aa41	Duplodnaviria	Heunggongvirae	Uroviricota	Caudoviricetes	NA	NA	Kamchatkavirus	Aeribacillus phage AP45	NCBI RefSeq viral protein searching	0	0	2.36335	2.48579	3.76262
k141_209816aa6	Duplodnaviria	Heunggongvirae	Uroviricota	Caudoviricetes	NA	NA	Magadivirus	Bacillus phage Mgbh1	NCBI RefSeq viral protein searching	0	0.16858	28.0673	0.451844	0.293115
k141_529801aa1	Duplodnaviria	Heunggongvirae	Uroviricota	Caudoviricetes	NA	Herelleviridae	Tybeckvirus	Lactobacillus phage 521B	NCBI RefSeq viral protein searching	241.806	43.919	20.5264	29.1084	11.5679
k141_126030aa41	Duplodnaviria	Heunggongvirae	Uroviricota	Caudoviricetes	NA	NA	Smoothievirus	Gordonia phage Cucurbita	NCBI RefSeq viral protein searching	0	0	0	0.0717333	1.69849
k141_530589aa41	Duplodnaviria	Heunggongvirae	Uroviricota	Caudoviricetes	NA	NA	Enfavirus	Vibrio phage NF	NCBI RefSeq viral protein searching	0	0.101263	3.79229	1.17048	3.26828
k141_470898aa0	Duplodnaviria	Heunggongvirae	Uroviricota	Caudoviricetes	NA	Grimontviridae	Crifsvirus	Cronobacter phage vB_CsaP_GAP52	NCBI RefSeq viral protein searching	3.34312	1.03252	0.484889	0.610468	0.211208
k141_234400aa1	Duplodnaviria	Heunggongvirae	Uroviricota	Caudoviricetes	NA	NA	NA	Staphylococcus phage SPbeta-like	NCBI RefSeq viral protein searching	0.608442	5.43963	0	0.126659	0.0273882
k141_448376aa0	Duplodnaviria	Heunggongvirae	Uroviricota	Caudoviricetes	NA	NA	Lughvirus	Faecalibacterium phage FP_Lugh	NCBI RefSeq viral protein searching	2.73695	1.09713	0.238881	0	0.0993549
k141_501560aa1	Duplodnaviria	Heunggongvirae	Uroviricota	Caudoviricetes	NA	NA	Bembunaquatrovirus	Bacillus phage vB_BtS_BMBtp14	NCBI RefSeq viral protein searching	3.50967	61.2503	16.8818	0.736268	25.1744
k141_15859aa0	Duplodnaviria	Heunggongvirae	Uroviricota	Caudoviricetes	NA	Straboviridae	Lasallevirus	Acinetobacter phage Acj61	NCBI RefSeq viral protein searching	2.96722	0.417524	0.0681812	0.0262286	0.0850734
k141_536685aa1	Duplodnaviria	Heunggongvirae	Uroviricota	Caudoviricetes	NA	Straboviridae	Pseudotevenvirus	Cronobacter phage vB_CsaM_GAP161	NCBI RefSeq viral protein searching	0.818707	3.71782	3.85054	1.71692	0.294824
k141_408049aa0	Duplodnaviria	Heunggongvirae	Uroviricota	Caudoviricetes	NA	NA	NA	NA	marker VOG HMM searching	3.24442	1.87126	0.312777	0.151986	0.320432
k141_450194aa1	Duplodnaviria	Heunggongvirae	Uroviricota	Caudoviricetes	NA	NA	NA	Clostridium phage phiCD6356	NCBI RefSeq viral protein searching	0	3.29165	3.46249	0.71612	2.47142
k141_342834aa41	Duplodnaviria	Heunggongvirae	Uroviricota	Caudoviricetes	NA	Drexlerviridae	Nouzillyvirus	Escherichia phage vB_EcoS_ESCO41	NCBI RefSeq viral protein searching	1.88578	5.44159	1.22303	0.499891	1.41159
k141_43486aa0	Duplodnaviria	Heunggongvirae	Uroviricota	Caudoviricetes	NA	NA	NA	Erysipelothrix phage SE-1	NCBI RefSeq viral protein searching	2.68351	1.86456	0.0832769	0.0480536	0
k141_34338aa11	Duplodnaviria	Heunggongvirae	Uroviricota	Caudoviricetes	NA	NA	NA	NA	marker VOG HMM searching	116.153	51.5807	31.2074	14.6346	15.0113
k141_83316aa0	Duplodnaviria	Heunggongvirae	Uroviricota	Caudoviricetes	NA	NA	NA	NA	marker VOG HMM searching	7.42807	3.6272	2.46186	0.50286	0.252812
k141_184478aa0	Duplodnaviria	Heunggongvirae	Uroviricota	Caudoviricetes	NA	NA	Punavirus	Escherichia phage vB_EcoM-Ro157c2YLVW	NCBI RefSeq viral protein searching	2.36675	0.686526	0	0.110405	0
k141_39417aa1	Duplodnaviria	Heunggongvirae	Uroviricota	Caudoviricetes	NA	NA	NA	NA	marker VOG HMM searching	0.296737	4.53419	0.0237889	0.164724	0.623337
k141_217637aa0	Duplodnaviria	Heunggongvirae	Uroviricota	Caudoviricetes	NA	NA	NA	NA	marker VOG HMM searching	5.51715	2.20154	2.59611	2.11488	3.37904
k141_31959aa11	Duplodnaviria	Heunggongvirae	Uroviricota	Caudoviricetes	NA	NA	Sawaravirus	Stx2-converting phage Stx2a_WGPS2	NCBI RefSeq viral protein searching	0	0.791849	1.62832	11.5626	9.26479
k141_30876aa11	Duplodnaviria	Heunggongvirae	Uroviricota	Caudoviricetes	NA	NA	NA	Brucella phage BiPBO1	NCBI RefSeq viral protein searching	0	0.0179991	0.329194	8.24953	4.94078
k141_260696aa1	Duplodnaviria	Heunggongvirae	Uroviricota	Caudoviricetes	NA	NA	Astrithrvirus	Salmonella phage astrithr	NCBI RefSeq viral protein searching	0.0230763	28.2937	0.0693743	0	0.00519373
k141_309733aa6	Duplodnaviria	Heunggongvirae	Uroviricota	Caudoviricetes	NA	NA	Bembunaquatrovirus	Bacillus phage vB_BtS_BMBtp14	NCBI RefSeq viral protein searching	0	0.364238	44.5701	0.205931	0.385924
k141_255621aa1	Duplodnaviria	Heunggongvirae	Uroviricota	Caudoviricetes	NA	NA	Tidunavirus	Vibrio phage VP4B	NCBI RefSeq viral protein searching	1.75692	4.64642	0.0325036	0.206313	0.0608348
k141_783521aa0	Duplodnaviria	Heunggongvirae	Uroviricota	Caudoviricetes	NA	NA	NA	Streptococcus phage Str-PAP-1	NCBI RefSeq viral protein searching	45.3783	11.8166	2.41176	0.764887	1.70909
k141_225354aa6	Duplodnaviria	Heunggongvirae	Uroviricota	Caudoviricetes	NA	NA	NA	NA	marker VOG HMM searching	0	0	51.0024	17.4899	14.3335
k141_363189aa6	Duplodnaviria	Heunggongvirae	Uroviricota	Caudoviricetes	NA	NA	Svunavirus	Bacillus phage 1	NCBI RefSeq viral protein searching	147.605	24.4667	6.32291	0.766097	4.37957
k141_352059aa6	Duplodnaviria	Heunggongvirae	Uroviricota	Caudoviricetes	NA	Herelleviridae	Matervirus	Bacillus phage Mater	NCBI RefSeq viral protein searching	11.2527	2.3929	3.2875	2.10025	1.03282
k141_33450aa1	Duplodnaviria	Heunggongvirae	Uroviricota	Caudoviricetes	NA	Herelleviridae	Sciuriunavirus	Staphylococcus phage vB_SscM-1	NCBI RefSeq viral protein searching	0.443902	4.81094	3.68543	0.616044	0.799266
k141_644820aa1	Duplodnaviria	Heunggongvirae	Uroviricota	Caudoviricetes	NA	NA	Astrithrvirus	Salmonella phage astrithr	NCBI RefSeq viral protein searching	41.3187	6.33492	0.720186	0.310776	1.30339
k141_231483aa6	Duplodnaviria	Heunggongvirae	Uroviricota	Caudoviricetes	NA	NA	Yongloolinvirus	Clostridioides phage phiC2	NCBI RefSeq viral protein searching	16.7376	12.9042	2.62235	3.3408	0.637412
k141_15731aa6	Duplodnaviria	Heunggongvirae	Uroviricota	Caudoviricetes	NA	NA	Fernvirus	Paenibacillus phage Yyerffej	NCBI RefSeq viral protein searching	0	5.92255	1.78894	0.275275	0.111608
k141_73723aa11	Duplodnaviria	Heunggongvirae	Uroviricota	Caudoviricetes	NA	NA	Marthavirus	Arthrobacter phage Zartrosa	NCBI RefSeq viral protein searching	0	0	0.627369	6.37144	3.29821
k141_339709aa41	Duplodnaviria	Heunggongvirae	Uroviricota	Caudoviricetes	NA	NA	Magadivirus	Bacillus phage Mgbh1	NCBI RefSeq viral protein searching	0	0	3.06441	1.34299	3.76072
k141_613987aa1	Duplodnaviria	Heunggongvirae	Uroviricota	Caudoviricetes	NA	NA	NA	NA	marker VOG HMM searching	0.249727	9.63133	0.475325	0	0.064826
k141_234178aa6	Duplodnaviria	Heunggongvirae	Uroviricota	Caudoviricetes	NA	NA	Camtrevirus	Bacillus phage phIS3501	NCBI RefSeq viral protein searching	0	0.139698	4.44083	0.0234019	0
k141_189883aa41	Duplodnaviria	Heunggongvirae	Uroviricota	Caudoviricetes	NA	NA	NA	NA	marker VOG HMM searching	0	0	0.196934	1.21902	12.5722
k141_128545aa6	Varidnaviria	Bamfordvirae	Nucleocytoviricota	Megaviricetes	Imitervirales	Mimiviridae	Fadolivirus	Fadolivirus algeromassiliense	NCBI RefSeq viral protein searching	7.92333	3.20828	2.7074	0.440639	0.493734
k141_824818aa0	Duplodnaviria	Heunggongvirae	Uroviricota	Caudoviricetes	NA	NA	Jimmervirus	Brevibacillus phage Jimmer1	NCBI RefSeq viral protein searching	26.0167	7.84991	1.43486	0.45457	1.05315
k141_484445aa0	Varidnaviria	Bamfordvirae	Nucleocytoviricota	Megaviricetes	Imitervirales	Mimiviridae	NA	NA	marker VOG HMM searching	4.28744	2.65038	0.101093	0.66112	0.100912
k141_458247aa41	Duplodnaviria	Heunggongvirae	Uroviricota	Caudoviricetes	NA	NA	Kamchatkavirus	Aeribacillus phage AP45	NCBI RefSeq viral protein searching	0	4.96571	36.6841	0.165634	4.13316
k141_159494aa41	Duplodnaviria	Heunggongvirae	Uroviricota	Caudoviricetes	NA	NA	Magadivirus	Bacillus phage Mgbh1	NCBI RefSeq viral protein searching	0	0.0339182	14.6077	251.732	111.484
k141_684472aa1	Duplodnaviria	Heunggongvirae	Uroviricota	Caudoviricetes	NA	Duneviridae	Unahavirus	Flavobacterium phage 23T	NCBI RefSeq viral protein searching	2.28466	2.16414	0.0239594	0.0276508	0
k141_760104aa0	Duplodnaviria	Heunggongvirae	Uroviricota	Caudoviricetes	NA	Kyanoviridae	Lipsvirus	Synechococcus phage S-SSM7	NCBI RefSeq viral protein searching	3.00817	0.222927	0.0204372	0.11793	0.0153004
k141_90448aa0	Duplodnaviria	Heunggongvirae	Uroviricota	Caudoviricetes	NA	NA	NA	NA	marker VOG HMM searching	20.7271	3.55043	2.07706	0.919179	2.84109
k141_617587aa0	Duplodnaviria	Heunggongvirae	Uroviricota	Caudoviricetes	NA	NA	Astrithrvirus	Salmonella phage astrithr	NCBI RefSeq viral protein searching	41.1566	17.5357	3.6216	0.686382	1.17676
k141_463910aa41	Duplodnaviria	Heunggongvirae	Uroviricota	Caudoviricetes	NA	NA	NA	Clostridium phage c-st	NCBI RefSeq viral protein searching	0	1.50737	182.384	23.188	12.1057
k141_163635aa6	NA	NA	NA	NA	NA	NA	NA	Pandoravirus macleodensis	NCBI RefSeq viral protein searching	0.705501	4.36232	3.93452	2.29873	0.699578
k141_493739aa41	Duplodnaviria	Heunggongvirae	Uroviricota	Caudoviricetes	NA	NA	Astrithrvirus	Salmonella phage astrithr	NCBI RefSeq viral protein searching	73.1557	15.6089	1.97614	2.08162	3.83265
k141_255396aa41	Duplodnaviria	Heunggongvirae	Uroviricota	Caudoviricetes	NA	NA	Gorganvirus	Proteus phage VB_PmiS-Isfahan	NCBI RefSeq viral protein searching	1.41188	3.34188	1.44179	0.730885	2.12854
k141_201123aa0	Duplodnaviria	Heunggongvirae	Uroviricota	Caudoviricetes	NA	NA	NA	Escherichia phage TL-2011b	NCBI RefSeq viral protein searching	1.9538	1.89357	0.225912	0.599652	0
k141_759463aa0	Duplodnaviria	Heunggongvirae	Uroviricota	Caudoviricetes	NA	NA	NA	Clostridium phage phiCD6356	NCBI RefSeq viral protein searching	10.3553	6.01457	6.44995	1.95773	1.28395
k141_420020aa6	Duplodnaviria	Heunggongvirae	Uroviricota	Caudoviricetes	NA	NA	NA	Acinetobacter phage YMC13/03/R2096	NCBI RefSeq viral protein searching	13.8585	3.56913	5.94303	3.08166	2.39891
k141_204776aa41	Duplodnaviria	Heunggongvirae	Uroviricota	Caudoviricetes	NA	NA	Punavirus	Salmonella phage SJ46	NCBI RefSeq viral protein searching	9.33418	6.31225	9.44305	12.3611	9.75339
k141_209375aa6	Duplodnaviria	Heunggongvirae	Uroviricota	Caudoviricetes	NA	Chaseviridae	Carltongylesvirus	Escherichia phage Mangalitsa	NCBI RefSeq viral protein searching	1.56266	1.42207	7.45247	0.837887	0.495584
k141_459716aa0	Varidnaviria	Bamfordvirae	Nucleocytoviricota	Megaviricetes	Imitervirales	Mimiviridae	NA	NA	marker VOG HMM searching	8.47343	10.0151	4.6207	1.8428	1.58396
k141_706596aa1	Varidnaviria	Bamfordvirae	Nucleocytoviricota	Megaviricetes	Imitervirales	Mimiviridae	Theiavirus	Bodo saltans virus	NCBI RefSeq viral protein searching	4.56045	8.53888	1.10728	0.328104	0.151231
k141_573135aa1	Duplodnaviria	Heunggongvirae	Uroviricota	Caudoviricetes	NA	NA	NA	Listeria phage B054	NCBI RefSeq viral protein searching	0	6.04042	0	0	0
k141_114942aa11	Duplodnaviria	Heunggongvirae	Uroviricota	Caudoviricetes	NA	NA	Manovirus	Achromobacter phage Mano	NCBI RefSeq viral protein searching	0	0.201969	0.615653	2.45632	3.52926
k141_170970aa6	Duplodnaviria	Heunggongvirae	Uroviricota	Caudoviricetes	NA	NA	NA	NA	marker VOG HMM searching	0	0.128149	7.4257	0.0257608	0.0334225
k141_140263aa6	Duplodnaviria	Heunggongvirae	Uroviricota	Caudoviricetes	NA	NA	NA	NA	marker VOG HMM searching	0	0.141385	5.64885	0.010658	0.00230465
k141_447183aa11	Duplodnaviria	Heunggongvirae	Uroviricota	Caudoviricetes	NA	Assiduviridae	Cebadecemvirus	Cellulophaga phage phi10:1	NCBI RefSeq viral protein searching	0	0	0	5.89346	0.704261
k141_252333aa6	Duplodnaviria	Heunggongvirae	Uroviricota	Caudoviricetes	NA	Drexlerviridae	Nouzillyvirus	Escherichia phage vB_EcoS_ESCO41	NCBI RefSeq viral protein searching	1.34857	8.37374	5.30057	0.780695	1.46383
k141_605686aa0	Duplodnaviria	Heunggongvirae	Uroviricota	Caudoviricetes	NA	NA	Donellivirus	Bacillus phage G	NCBI RefSeq viral protein searching	2.53694	4.85334	1.06591	0.551442	0
k141_146824aa41	Duplodnaviria	Heunggongvirae	Uroviricota	Caudoviricetes	NA	Peduoviridae	Kisquattuordecimvirus	Burkholderia phage KS14	NCBI RefSeq viral protein searching	0	0.138066	2.0223	3.74051	3.72772
k141_472439aa6	Duplodnaviria	Heunggongvirae	Uroviricota	Caudoviricetes	NA	NA	NA	Acinetobacter phage phiAC-1	NCBI RefSeq viral protein searching	0	1.09569	10.0632	0.575675	0.405918
k141_528274aa6	Duplodnaviria	Heunggongvirae	Uroviricota	Caudoviricetes	NA	NA	Muminvirus	Flavobacterium phage vB_FspS_snusmum6-1	NCBI RefSeq viral protein searching	0	0	60.9803	25.8172	37.8638
k141_127760aa41	Duplodnaviria	Heunggongvirae	Uroviricota	Caudoviricetes	NA	NA	Detrevirus	Pseudomonas phage PAJU2	NCBI RefSeq viral protein searching	0.018638	0	0.0784443	0.633711	5.33582
k141_51138aa6	Duplodnaviria	Heunggongvirae	Uroviricota	Caudoviricetes	NA	NA	Kenyattavirus	Bacillus phage vB_BcoS-136	NCBI RefSeq viral protein searching	0	0	143.274	3.93006	2.68852
k141_847831aa0	Duplodnaviria	Heunggongvirae	Uroviricota	Caudoviricetes	NA	NA	Justusliebigvirus	Escherichia phage phi92	NCBI RefSeq viral protein searching	8.2366	2.41391	1.33247	0.666364	0.520947
k141_332776aa0	Duplodnaviria	Heunggongvirae	Uroviricota	Caudoviricetes	NA	NA	NA	NA	marker VOG HMM searching	4.37059	1.1084	0.293553	0.188935	0.177506
k141_555723aa41	Duplodnaviria	Heunggongvirae	Uroviricota	Caudoviricetes	NA	NA	NA	NA	marker VOG HMM searching	0	0	0.00907634	0.0167595	5.54746
k141_126209aa6	Duplodnaviria	Heunggongvirae	Uroviricota	Caudoviricetes	NA	NA	Flaumdravirus	Pseudomonas phage vB_PsyM_KIL4	NCBI RefSeq viral protein searching	0	0	6.71879	2.45927	2.2898
k141_217772aa0	Duplodnaviria	Heunggongvirae	Uroviricota	Caudoviricetes	NA	Forsetiviridae	Freyavirus	Polaribacter phage Freya_1	NCBI RefSeq viral protein searching	7.64595	0.423897	0.0351603	0.0202887	0
k141_3650aa0	Duplodnaviria	Heunggongvirae	Uroviricota	Caudoviricetes	NA	NA	Svunavirus	Bacillus phage 1	NCBI RefSeq viral protein searching	2.40675	2.93349	0.259477	0.73712	0.0597719
k141_145434aa0	Duplodnaviria	Heunggongvirae	Uroviricota	Caudoviricetes	NA	NA	NA	NA	marker VOG HMM searching	5.20589	0.0494261	0.0061495	0.0212908	0
k141_252394aa11	Duplodnaviria	Heunggongvirae	Uroviricota	Caudoviricetes	NA	NA	NA	Brucella phage BiPBO1	NCBI RefSeq viral protein searching	0	0	0	10.5365	5.01243
k141_95532aa41	Duplodnaviria	Heunggongvirae	Uroviricota	Caudoviricetes	NA	NA	Cimandefvirus	Ralstonia phage Gerry	NCBI RefSeq viral protein searching	0	0	0	0.578885	2.08418
k141_103826aa41	Duplodnaviria	Heunggongvirae	Uroviricota	Caudoviricetes	NA	NA	Gaiavirus	Mycobacterium phage Gaia	NCBI RefSeq viral protein searching	0	0.780345	20.1811	4.37919	4.8195
k141_589301aa1	Duplodnaviria	Heunggongvirae	Uroviricota	Caudoviricetes	NA	Herelleviridae	Kochikohdavirus	Enterococcus phage ECP3	NCBI RefSeq viral protein searching	0.938887	5.05791	0.684823	0.106802	0.360272
k141_569304aa1	Duplodnaviria	Heunggongvirae	Uroviricota	Caudoviricetes	NA	NA	Punavirus	Salmonella phage SJ46	NCBI RefSeq viral protein searching	10.8333	168.955	52.2298	40.5709	46.5615
k141_112829aa1	Duplodnaviria	Heunggongvirae	Uroviricota	Caudoviricetes	NA	NA	Plateaulakevirus	Aeromonas phage 4L372D	NCBI RefSeq viral protein searching	2.85221	8.17206	2.07418	2.51891	0.243583
k141_766343aa1	Duplodnaviria	Heunggongvirae	Uroviricota	Caudoviricetes	NA	Drexlerviridae	Nouzillyvirus	Escherichia phage vB_EcoS_ESCO41	NCBI RefSeq viral protein searching	7.43604	44.5393	5.58483	2.35361	1.91047
k141_85679aa6	Duplodnaviria	Heunggongvirae	Uroviricota	Caudoviricetes	NA	Peduoviridae	Duodecimduovirus	Burkholderia phage phiE12-2	NCBI RefSeq viral protein searching	0	0.0380949	6.07984	4.10655	2.3721
k141_602638aa0	Duplodnaviria	Heunggongvirae	Uroviricota	Caudoviricetes	NA	Drexlerviridae	Nouzillyvirus	Escherichia phage vB_EcoS_ESCO41	NCBI RefSeq viral protein searching	5.36156	10.795	5.27683	0.664735	1.04327
k141_788014aa1	Varidnaviria	Bamfordvirae	Nucleocytoviricota	Megaviricetes	Algavirales	Phycodnaviridae	Coccolithovirus	Emiliania huxleyi virus 86	NCBI RefSeq viral protein searching	1.7866	8.56685	0.256877	0.498581	0.148605
k141_312691aa11	Duplodnaviria	Heunggongvirae	Uroviricota	Caudoviricetes	NA	NA	Psavirus	Listeria phage LP-030-2	NCBI RefSeq viral protein searching	24.2195	7.74329	5.4099	1.68201	4.62345
k141_285446aa0	Duplodnaviria	Heunggongvirae	Uroviricota	Caudoviricetes	NA	NA	Arawnvirus	Butyrivibrio phage Arawn	NCBI RefSeq viral protein searching	3.89887	0.23885	0.112011	0.073868	0.0958375
k141_323475aa1	Duplodnaviria	Heunggongvirae	Uroviricota	Caudoviricetes	NA	NA	Shirahamavirus	Tenacibaculum phage PTm1	NCBI RefSeq viral protein searching	0.573452	15.1631	1.4385	0.624686	0.927053
k141_531260aa1	Duplodnaviria	Heunggongvirae	Uroviricota	Caudoviricetes	NA	NA	NA	Lactococcus phage Tuc2009	NCBI RefSeq viral protein searching	0.641185	4.64023	3.45638	0.0306839	0.497622
k141_41649aa0	Duplodnaviria	Heunggongvirae	Uroviricota	Caudoviricetes	NA	NA	NA	NA	marker VOG HMM searching	6.36937	0.208947	0.0032496	0.00750052	0.00243282
k141_242172aa6	Duplodnaviria	Heunggongvirae	Uroviricota	Caudoviricetes	NA	NA	Sandinevirus	Lactococcus phage bIL309	NCBI RefSeq viral protein searching	1.63765	6.35812	2.12529	0.281277	0.693373
k141_214507aa0	Duplodnaviria	Heunggongvirae	Uroviricota	Caudoviricetes	NA	NA	NA	Listeria phage P35	NCBI RefSeq viral protein searching	8.84188	2.86298	0.849298	0.383263	0.444266
k141_766090aa0	Duplodnaviria	Heunggongvirae	Uroviricota	Caudoviricetes	NA	Straboviridae	Lazarusvirus	Acinetobacter phage vB_AbaM_Apostate	NCBI RefSeq viral protein searching	7.15613	1.67499	0.471529	0.459149	0.375075
k141_475222aa0	Riboviria	Orthornavirae	Lenarviricota	Leviviricetes	NA	NA	NA	Bacillus phage 0105phi7-2	NCBI RefSeq viral protein searching	9.195	0.925994	0.325419	0.130628	0.137702
k141_108660aa41	Duplodnaviria	Heunggongvirae	Uroviricota	Caudoviricetes	NA	NA	Donellivirus	Bacillus phage G	NCBI RefSeq viral protein searching	33.2842	32.6401	5.34693	2.01991	3.68621
k141_102663aa0	Duplodnaviria	Heunggongvirae	Uroviricota	Caudoviricetes	NA	NA	Attisvirus	Gordonia phage Vasanti	NCBI RefSeq viral protein searching	28.4941	7.12833	0.596948	0.581754	0.0993127
k141_777650aa1	Duplodnaviria	Heunggongvirae	Uroviricota	Caudoviricetes	NA	NA	NA	Caudoviricetes sp. vir335	NCBI RefSeq viral protein searching	20.6935	4.8933	0.489851	0.226129	0.220037
k141_680925aa1	Duplodnaviria	Heunggongvirae	Uroviricota	Caudoviricetes	NA	NA	NA	Haemophilus phage SuMu	NCBI RefSeq viral protein searching	0.170336	7.43707	0.858084	0.0702785	0.0580239
k141_555077aa41	Duplodnaviria	Heunggongvirae	Uroviricota	Caudoviricetes	NA	NA	NA	Gordonia phage GMA1	NCBI RefSeq viral protein searching	0	0	0.0781145	2.9524	1.49126
k141_371653aa6	Duplodnaviria	Heunggongvirae	Uroviricota	Caudoviricetes	NA	NA	NA	Psychrobacter phage Psymv2	NCBI RefSeq viral protein searching	0	5.06808	3.31045	0.0636748	0.227185
k141_786750aa1	Duplodnaviria	Heunggongvirae	Uroviricota	Caudoviricetes	NA	NA	Fernvirus	Paenibacillus phage Likha	NCBI RefSeq viral protein searching	0.104037	3.40649	0.625531	0.0412518	0.0267604
k141_238050aa1	Duplodnaviria	Heunggongvirae	Uroviricota	Caudoviricetes	NA	NA	Backyardiganvirus	Mycobacterium phage Cindaradix	NCBI RefSeq viral protein searching	21.321	7.44209	0.266645	0.0946851	0.261048
k141_773666aa1	Duplodnaviria	Heunggongvirae	Uroviricota	Caudoviricetes	NA	Herelleviridae	Kochikohdavirus	Enterococcus phage EFLK1	NCBI RefSeq viral protein searching	7.14002	7.1212	0.968489	0.128966	0.711119
k141_364469aa6	Duplodnaviria	Heunggongvirae	Uroviricota	Caudoviricetes	NA	NA	NA	Salicola phage CGphi29	NCBI RefSeq viral protein searching	0	0.294861	17.6052	0.329297	0.811747
k141_393347aa0	Duplodnaviria	Heunggongvirae	Uroviricota	Caudoviricetes	NA	NA	NA	Enterococcus phage phiFL4A	NCBI RefSeq viral protein searching	4.76677	1.12294	0.271665	0.0313521	0.061015
k141_626032aa1	Duplodnaviria	Heunggongvirae	Uroviricota	Caudoviricetes	NA	NA	Punavirus	Enterobacteria phage P7	NCBI RefSeq viral protein searching	2.53064	8.78195	0.294171	0.948241	0.121507
k141_124970aa6	Duplodnaviria	Heunggongvirae	Uroviricota	Caudoviricetes	NA	NA	Jelitavirus	Listeria phage B025	NCBI RefSeq viral protein searching	0.551006	2.76652	3.91534	0.0173791	0.439685
k141_521900aa41	Monodnaviria	Loebvirae	Hofneiviricota	Faserviricetes	Tubulavirales	Inoviridae	NA	NA	marker VOG HMM searching	0	0	0	0.195776	13.0176
k141_202664aa6	Duplodnaviria	Heunggongvirae	Uroviricota	Caudoviricetes	NA	NA	NA	NA	marker VOG HMM searching	0	0.0135091	10.6786	0.0594042	1.62732
k141_269743aa0	Duplodnaviria	Heunggongvirae	Uroviricota	Caudoviricetes	NA	NA	NA	NA	marker VOG HMM searching	1.98903	0.178333	0	0	0
k141_611061aa1	Duplodnaviria	Heunggongvirae	Uroviricota	Caudoviricetes	NA	NA	Fernvirus	Paenibacillus phage Leyra	NCBI RefSeq viral protein searching	12.14	4.13637	2.62467	0.890895	0.590774
k141_339500aa6	Duplodnaviria	Heunggongvirae	Uroviricota	Caudoviricetes	NA	NA	NA	Pseudomonas phage AF	NCBI RefSeq viral protein searching	0	1.52121	7.89616	0.122318	0.0925737
k141_213988aa11	Duplodnaviria	Heunggongvirae	Uroviricota	Caudoviricetes	NA	Peduoviridae	Arsenicumvirus	Shewanella phage vB_SspM_M16-3	NCBI RefSeq viral protein searching	0	0	0.477873	5.58392	0.742355
k141_574460aa0	Duplodnaviria	Heunggongvirae	Uroviricota	Caudoviricetes	NA	NA	NA	Streptococcus phage SMP	NCBI RefSeq viral protein searching	10.6205	7.26658	0.427612	0.0657992	0.362818
k141_265053aa6	Duplodnaviria	Heunggongvirae	Uroviricota	Caudoviricetes	NA	Aliceevansviridae	NA	Streptococcus phage PH15	NCBI RefSeq viral protein searching	0.021416	2.27688	2.88437	0	0.0385605
k141_395910aa6	Duplodnaviria	Heunggongvirae	Uroviricota	Caudoviricetes	NA	NA	NA	Clostridium phage phiCD6356	NCBI RefSeq viral protein searching	0	0	4.1302	0.0486381	0.0631038
k141_320462aa6	Varidnaviria	Bamfordvirae	Nucleocytoviricota	Megaviricetes	Imitervirales	Mimiviridae	NA	NA	marker VOG HMM searching	0.268834	1.79231	14.4829	5.30849	4.4809
k141_201982aa41	Duplodnaviria	Heunggongvirae	Uroviricota	Caudoviricetes	NA	NA	Perisivirus	Brucella phage Pr	NCBI RefSeq viral protein searching	0	0	0	0.777902	3.90166
k141_512203aa6	Varidnaviria	Bamfordvirae	Nucleocytoviricota	Megaviricetes	Imitervirales	Mimiviridae	Rheavirus	Cafeteria roenbergensis virus BV-PW1	NCBI RefSeq viral protein searching	0	0.154078	6.09959	0.760249	0.182659
k141_18897aa6	Duplodnaviria	Heunggongvirae	Uroviricota	Caudoviricetes	NA	Peduoviridae	Valbvirus	Vibrio phage ValB1MD-2	NCBI RefSeq viral protein searching	0	0.64994	5.20331	0.201003	0.488972
k141_71145aa0	Duplodnaviria	Heunggongvirae	Uroviricota	Caudoviricetes	NA	NA	NA	NA	marker VOG HMM searching	7.08496	0.444556	0.207276	0.0519042	0.0805168
k141_63879aa41	Duplodnaviria	Heunggongvirae	Uroviricota	Caudoviricetes	NA	NA	Tandoganvirus	Anoxybacillus phage A403	NCBI RefSeq viral protein searching	0	0	1.36155	0.355771	3.51957
k141_290494aa6	Duplodnaviria	Heunggongvirae	Uroviricota	Caudoviricetes	NA	Peduoviridae	Peduovirus	Enterobacteria phage fiAA91-ss	NCBI RefSeq viral protein searching	0	0.021385	8.9399	0.580346	0.0697176
k141_828522aa0	Duplodnaviria	Heunggongvirae	Uroviricota	Caudoviricetes	NA	NA	NA	Clostridium phage phiCT453A	NCBI RefSeq viral protein searching	14.5689	2.9878	1.36549	0.594666	1.46591
k141_130744aa0	Duplodnaviria	Heunggongvirae	Uroviricota	Caudoviricetes	NA	Duneviridae	Labanvirus	Flavobacterium phage vB_FspS_laban6-1	NCBI RefSeq viral protein searching	3.83102	1.66703	0.335046	0.0966666	0.167222
k141_144468aa41	Riboviria	Orthornavirae	Lenarviricota	Leviviricetes	NA	NA	NA	Pseudomonas phage PP9W2	NCBI RefSeq viral protein searching	0	0	0.265549	0.749128	2.29729
k141_135941aa6	Duplodnaviria	Heunggongvirae	Uroviricota	Caudoviricetes	NA	NA	Cheoctovirus	Mycobacterium phage SwagPigglett	NCBI RefSeq viral protein searching	0	1.29943	4.13508	0.100467	1.05907
k141_481029aa0	Duplodnaviria	Heunggongvirae	Uroviricota	Caudoviricetes	NA	NA	NA	Enterococcus phage phiFL4A	NCBI RefSeq viral protein searching	5.17703	0.731967	0.37851	0.103459	0.283373
k141_37773aa41	Duplodnaviria	Heunggongvirae	Uroviricota	Caudoviricetes	NA	NA	Sozzivirus	Oenococcus phage phiS13	NCBI RefSeq viral protein searching	9.45254	10.7592	5.45261	2.46236	2.08309
k141_323166aa0	Duplodnaviria	Heunggongvirae	Uroviricota	Caudoviricetes	NA	NA	Incheonvirus	Polaribacter phage P12002L	NCBI RefSeq viral protein searching	2.83719	1.20536	0.218704	0.2524	0.278347
k141_456742aa6	Duplodnaviria	Heunggongvirae	Uroviricota	Caudoviricetes	NA	NA	Horusvirus	Gordonia phage Horus	NCBI RefSeq viral protein searching	0	0	1.77536	0.355141	1.01014
k141_93224aa6	Duplodnaviria	Heunggongvirae	Uroviricota	Caudoviricetes	NA	NA	Haetaevirus	Bacillus phage PBC2	NCBI RefSeq viral protein searching	1.37291	11.8152	3.75422	5.11564	1.1852
k141_35857aa11	Duplodnaviria	Heunggongvirae	Uroviricota	Caudoviricetes	NA	NA	Polybotosvirus	Agrobacterium phage Atu_ph07	NCBI RefSeq viral protein searching	0.0307406	0	11.4349	237.938	168.882
k141_835272aa0	Duplodnaviria	Heunggongvirae	Uroviricota	Caudoviricetes	NA	NA	Vegasvirus	Paenibacillus phage Vegas	NCBI RefSeq viral protein searching	2.92319	0.312881	0.0136248	0.125792	0.0510013
k141_254758aa41	Duplodnaviria	Heunggongvirae	Uroviricota	Caudoviricetes	NA	NA	Polybotosvirus	Agrobacterium phage Atu_ph07	NCBI RefSeq viral protein searching	0	0	1.42125	3.77964	45.0591
k141_363882aa0	Duplodnaviria	Heunggongvirae	Uroviricota	Caudoviricetes	NA	NA	Kagunavirus	Escherichia virus fEg-Eco19	NCBI RefSeq viral protein searching	2.50941	0.428639	0.155547	0	0.465804
k141_412379aa0	Duplodnaviria	Heunggongvirae	Uroviricota	Caudoviricetes	NA	NA	NA	Lactococcus phage 98201	NCBI RefSeq viral protein searching	11.8478	3.78396	1.14541	0.417435	0.827424
k141_583907aa1	Duplodnaviria	Heunggongvirae	Uroviricota	Caudoviricetes	NA	NA	NA	NA	marker VOG HMM searching	0	24.2936	0.120424	0.0845951	0.0901559
k141_113760aa1	Duplodnaviria	Heunggongvirae	Uroviricota	Caudoviricetes	NA	NA	NA	Lactobacillus phage phig1e	NCBI RefSeq viral protein searching	0.0108056	10.4065	0	0	0
k141_668754aa1	Duplodnaviria	Heunggongvirae	Uroviricota	Caudoviricetes	NA	NA	Jenstvirus	Brevibacillus phage Jenst	NCBI RefSeq viral protein searching	0	6.10913	0.841679	1.12747	1.7666
k141_498507aa0	Duplodnaviria	Heunggongvirae	Uroviricota	Caudoviricetes	NA	NA	NA	Listeria phage P35	NCBI RefSeq viral protein searching	259.367	49.4167	6.32655	2.46804	1.75113
k141_363472aa6	Duplodnaviria	Heunggongvirae	Uroviricota	Caudoviricetes	NA	Peduoviridae	Valbvirus	Vibrio phage ValB1MD-2	NCBI RefSeq viral protein searching	0.444597	1.55514	2.53062	0.431906	0.453626
k141_427117aa0	Duplodnaviria	Heunggongvirae	Uroviricota	Caudoviricetes	NA	NA	NA	Streptococcus phage SMP	NCBI RefSeq viral protein searching	76.3159	16.4759	2.64866	2.78801	3.37751
k141_517760aa41	Duplodnaviria	Heunggongvirae	Uroviricota	Caudoviricetes	NA	NA	Magadivirus	Bacillus phage Mgbh1	NCBI RefSeq viral protein searching	0.0379303	0.0261859	15.0292	3.23732	10.9102
k141_547457aa0	Duplodnaviria	Heunggongvirae	Uroviricota	Caudoviricetes	NA	NA	Purivirus	Pseudomonas phage UFJF_PfDIW6	NCBI RefSeq viral protein searching	2.32407	1.38038	0.624525	0.594614	0.116888
k141_388987aa1	Duplodnaviria	Heunggongvirae	Uroviricota	Caudoviricetes	NA	NA	Phifelvirus	Enterococcus phage phiFL2A	NCBI RefSeq viral protein searching	0.205778	5.60673	1.81465	0.228461	0.247008
k141_136325aa0	Duplodnaviria	Heunggongvirae	Uroviricota	Caudoviricetes	NA	Herelleviridae	Twortvirus	Staphylococcus phage Twort	NCBI RefSeq viral protein searching	12.9811	5.84331	2.67639	1.11073	0.661316
k141_492190aa6	Duplodnaviria	Heunggongvirae	Uroviricota	Caudoviricetes	NA	NA	NA	Lactobacillus prophage Lj965	NCBI RefSeq viral protein searching	0	0.789991	2.51621	0.884775	1.45698
k141_523689aa1	Duplodnaviria	Heunggongvirae	Uroviricota	Caudoviricetes	NA	NA	NA	Geobacillus virus E3	NCBI RefSeq viral protein searching	2.15266	4.31623	0.652782	0.571511	0.134816
k141_450351aa0	Duplodnaviria	Heunggongvirae	Uroviricota	Caudoviricetes	NA	NA	NA	Lactobacillus phage phi jlb1	NCBI RefSeq viral protein searching	3.02052	1.47008	0.222666	0.321215	0.0520937
k141_198743aa1	Duplodnaviria	Heunggongvirae	Uroviricota	Caudoviricetes	NA	NA	NA	Deep-sea thermophilic phage D6E	NCBI RefSeq viral protein searching	2.67901	9.8029	1.36189	0.406477	0.119537
k141_619675aa1	Duplodnaviria	Heunggongvirae	Uroviricota	Caudoviricetes	NA	Drexlerviridae	Nouzillyvirus	Escherichia phage vB_EcoS_ESCO41	NCBI RefSeq viral protein searching	4.23485	7.21829	2.72186	0.668774	1.09117
k141_268685aa6	Duplodnaviria	Heunggongvirae	Uroviricota	Caudoviricetes	NA	NA	Elerivirus	Microbacterium phage Eleri	NCBI RefSeq viral protein searching	0.967895	46.117	138.372	19.3118	18.6559
k141_345550aa11	Duplodnaviria	Heunggongvirae	Uroviricota	Caudoviricetes	NA	Herelleviridae	Pecentumvirus	Listeria phage LMTA-148	NCBI RefSeq viral protein searching	0	0.132873	6.48046	7.79051	2.59908
k141_316606aa6	Riboviria	Orthornavirae	Lenarviricota	Leviviricetes	NA	NA	NA	Rothia phage Spartoi	NCBI RefSeq viral protein searching	7.00288	21.1941	1.74564	1.17518	1.5731
k141_397788aa6	Duplodnaviria	Heunggongvirae	Uroviricota	Caudoviricetes	NA	Herelleviridae	Sciuriunavirus	Staphylococcus phage vB_SscM-1	NCBI RefSeq viral protein searching	0.16656	6.59264	7.16045	0.192626	1.28707
k141_72728aa6	Duplodnaviria	Heunggongvirae	Uroviricota	Caudoviricetes	NA	NA	NA	NA	marker VOG HMM searching	0	0.0931415	11.8078	0.0112341	0.0170045
k141_219457aa0	Duplodnaviria	Heunggongvirae	Uroviricota	Caudoviricetes	NA	Drexlerviridae	Nouzillyvirus	Escherichia phage vB_EcoS_ESCO41	NCBI RefSeq viral protein searching	4.70247	6.23053	2.11342	0.395518	1.49669
k141_214227aa41	Duplodnaviria	Heunggongvirae	Uroviricota	Caudoviricetes	NA	NA	Kenyattavirus	Bacillus phage vB_BcoS-136	NCBI RefSeq viral protein searching	0	0	0.0223966	0.491096	4.51039
k141_199403aa41	Duplodnaviria	Heunggongvirae	Uroviricota	Caudoviricetes	NA	NA	Bantamvirus	Gordonia phage Bantam	NCBI RefSeq viral protein searching	0	0	0	0.79058	1.91646
k141_223510aa1	Duplodnaviria	Heunggongvirae	Uroviricota	Caudoviricetes	NA	NA	NA	Streptococcus phage SMP	NCBI RefSeq viral protein searching	181.665	22.9148	4.31324	3.09499	2.57661
k141_616709aa1	Duplodnaviria	Heunggongvirae	Uroviricota	Caudoviricetes	NA	NA	Donellivirus	Bacillus phage G	NCBI RefSeq viral protein searching	0.122174	4.06731	3.39541	0.0941957	0.293306
k141_160535aa1	Duplodnaviria	Heunggongvirae	Uroviricota	Caudoviricetes	NA	Peduoviridae	Kapieceevirus	Klebsiella phage ST512-KPC3phi13.2	NCBI RefSeq viral protein searching	0.0223095	12.1058	1.31456	0.061922	0.100423
k141_425272aa41	Varidnaviria	Bamfordvirae	Nucleocytoviricota	NA	NA	NA	NA	NA	marker VOG HMM searching	0.00753336	0.183761	0.326125	0.860773	5.09786
k141_341093aa11	Duplodnaviria	Heunggongvirae	Uroviricota	Caudoviricetes	NA	NA	Sextaecvirus	Staphylococcus phage 6ec	NCBI RefSeq viral protein searching	0	2.39978	4.59807	3.0452	2.51332
k141_636384aa0	Duplodnaviria	Heunggongvirae	Uroviricota	Caudoviricetes	NA	NA	Jenstvirus	Brevibacillus phage Jenst	NCBI RefSeq viral protein searching	17.4881	3.01026	0.168238	0.485397	0.10496
k141_463346aa1	Duplodnaviria	Heunggongvirae	Uroviricota	Caudoviricetes	NA	NA	NA	Flavobacterium phage Fpv8	NCBI RefSeq viral protein searching	0	5.2177	1.01675	0.167628	0.388363
k141_240297aa1	Duplodnaviria	Heunggongvirae	Uroviricota	Caudoviricetes	NA	NA	Jacevirus	Gordonia phage Jace	NCBI RefSeq viral protein searching	0.627387	4.26105	1.12147	2.07082	1.46548
k141_321055aa6	Duplodnaviria	Heunggongvirae	Uroviricota	Caudoviricetes	NA	NA	NA	Bacillus phage phBC6A52	NCBI RefSeq viral protein searching	0	0	95.7819	0.664325	0.107738
k141_528436aa6	Duplodnaviria	Heunggongvirae	Uroviricota	Caudoviricetes	NA	NA	NA	Vibrio phage X29	NCBI RefSeq viral protein searching	0.0723224	8.6677	6.10525	0	0.781319
k141_502041aa6	Duplodnaviria	Heunggongvirae	Uroviricota	Caudoviricetes	NA	NA	Rockefellervirus	Staphylococcus phage vB_SepiS-phiIPLA5	NCBI RefSeq viral protein searching	0	2.76461	3.36763	1.57712	1.20579
k141_143281aa6	Duplodnaviria	Heunggongvirae	Uroviricota	Caudoviricetes	NA	NA	NA	NA	marker VOG HMM searching	0	0.0471096	18.022	0.118376	0.337882
k141_572630aa0	Duplodnaviria	Heunggongvirae	Uroviricota	Caudoviricetes	NA	NA	NA	NA	marker VOG HMM searching	3.27087	0.287048	0.033333	0.115406	0.0374323
k141_789444aa1	Duplodnaviria	Heunggongvirae	Uroviricota	Caudoviricetes	NA	NA	NA	Clostridium phage phiCT453A	NCBI RefSeq viral protein searching	4.50503	3.2199	0.169957	0.539392	0.111334
k141_180968aa11	Duplodnaviria	Heunggongvirae	Uroviricota	Caudoviricetes	NA	NA	NA	Lactococcus phage 63301	NCBI RefSeq viral protein searching	0	0	1.13982	6.1724	1.48348
k141_95797aa0	Varidnaviria	Bamfordvirae	Nucleocytoviricota	Megaviricetes	Imitervirales	Mimiviridae	NA	NA	marker VOG HMM searching	2.61164	6.80702	0.503832	0.445784	0.176025
k141_453672aa6	Duplodnaviria	Heunggongvirae	Uroviricota	Caudoviricetes	NA	NA	Gervaisevirus	Ralstonia phage GP4	NCBI RefSeq viral protein searching	0	0.0722931	1.88886	0.314871	0.0157123
k141_234333aa41	Duplodnaviria	Heunggongvirae	Uroviricota	Caudoviricetes	NA	NA	Lagaffevirus	Faecalibacterium phage FP_Lagaffe	NCBI RefSeq viral protein searching	0	0	1.77066	0.108985	1.60841
k141_207326aa41	Duplodnaviria	Heunggongvirae	Uroviricota	Caudoviricetes	NA	NA	Anatolevirus	Propionibacterium phage B3	NCBI RefSeq viral protein searching	0.922758	5.02284	6.63648	5.44254	3.22708
k141_522490aa1	Duplodnaviria	Heunggongvirae	Uroviricota	Caudoviricetes	NA	NA	Svunavirus	Geobacillus phage GBSV1	NCBI RefSeq viral protein searching	0.457001	3.90734	0.232504	0.170752	0.142417
k141_598250aa0	Duplodnaviria	Heunggongvirae	Uroviricota	Caudoviricetes	NA	NA	NA	Clostridium phage phiCD211	NCBI RefSeq viral protein searching	2.52271	1.10369	0.0176373	0.0610641	0.0132042
k141_474276aa11	Duplodnaviria	Heunggongvirae	Uroviricota	Caudoviricetes	NA	NA	Cequinquevirus	Lactobacillus phage phiLdb	NCBI RefSeq viral protein searching	4.56513	4.20216	1.5588	4.38007	1.26848
k141_41093aa11	Duplodnaviria	Heunggongvirae	Uroviricota	Caudoviricetes	NA	NA	Perisivirus	Brucella phage Pr	NCBI RefSeq viral protein searching	0	0	0	4.51536	11.0074
k141_620487aa0	Duplodnaviria	Heunggongvirae	Uroviricota	Caudoviricetes	NA	NA	Eponavirus	Faecalibacterium phage FP_Epona	NCBI RefSeq viral protein searching	1.87184	0.136027	0.0592349	0	0
k141_238131aa1	Duplodnaviria	Heunggongvirae	Uroviricota	Caudoviricetes	Crassvirales	Steigviridae	Lahndsivirus	uncultured phage cr111_1	NCBI RefSeq viral protein searching	0.443942	4.68624	1.36046	0.178868	0.65752
k141_376057aa6	Duplodnaviria	Heunggongvirae	Uroviricota	Caudoviricetes	NA	NA	Cecivirus	Bacillus phage 250	NCBI RefSeq viral protein searching	0	0	2.53987	0.068167	0.353764
k141_308151aa1	Duplodnaviria	Heunggongvirae	Uroviricota	Caudoviricetes	NA	NA	Donellivirus	Bacillus phage G	NCBI RefSeq viral protein searching	0.349703	5.96317	2.81752	0.655175	0.322698
k141_554495aa0	Duplodnaviria	Heunggongvirae	Uroviricota	Caudoviricetes	NA	Herelleviridae	Matervirus	Bacillus phage Mater	NCBI RefSeq viral protein searching	4.90243	1.53961	1.24841	0.266806	0.294235
k141_533586aa6	Duplodnaviria	Heunggongvirae	Uroviricota	Caudoviricetes	NA	NA	Pushchinovirus	Bacillus phage vB_BtS_B83	NCBI RefSeq viral protein searching	0.191778	4.51918	25.0143	9.56361	9.97933
k141_453541aa6	Duplodnaviria	Heunggongvirae	Uroviricota	Caudoviricetes	NA	NA	Fernvirus	Paenibacillus phage Leyra	NCBI RefSeq viral protein searching	0	23.3293	5.61725	0.843473	0.2814
k141_159234aa0	Duplodnaviria	Heunggongvirae	Uroviricota	Caudoviricetes	NA	NA	NA	NA	marker VOG HMM searching	3.95659	0.458188	0.276265	0.177127	0.0689421
k141_444828aa6	Duplodnaviria	Heunggongvirae	Uroviricota	Caudoviricetes	NA	NA	NA	Sinorhizobium phage phiLM21	NCBI RefSeq viral protein searching	0.0743473	0.787015	10.5199	0.0687858	0.0669329
k141_439234aa11	Duplodnaviria	Heunggongvirae	Uroviricota	Caudoviricetes	NA	NA	Baileybluvirus	Arthrobacter phage BaileyBlu	NCBI RefSeq viral protein searching	0	0	0.299027	16.8	9.85019
k141_591116aa1	Duplodnaviria	Heunggongvirae	Uroviricota	Caudoviricetes	NA	NA	NA	NA	marker VOG HMM searching	0.538278	15.1738	1.19661	0.226125	0.644383
k141_274576aa41	Duplodnaviria	Heunggongvirae	Uroviricota	Caudoviricetes	NA	NA	Raleighvirus	Streptomyces phage Darolandstone	NCBI RefSeq viral protein searching	0	0	0	68.4577	95.4461
k141_97432aa1	Duplodnaviria	Heunggongvirae	Uroviricota	Caudoviricetes	NA	NA	NA	NA	marker VOG HMM searching	0.00691319	3.61767	0.523735	0.287822	0.230279
k141_303355aa0	Duplodnaviria	Heunggongvirae	Uroviricota	Caudoviricetes	NA	NA	NA	NA	marker VOG HMM searching	32.527	9.67087	1.19951	0.331032	0.331875
k141_283480aa6	Duplodnaviria	Heunggongvirae	Uroviricota	Caudoviricetes	NA	Peduoviridae	Duodecimduovirus	Burkholderia phage phiE12-2	NCBI RefSeq viral protein searching	0.0704272	2.94155	5.29314	0.0733038	0.729142
k141_692185aa0	Duplodnaviria	Heunggongvirae	Uroviricota	Caudoviricetes	NA	NA	Lafunavirus	Lactobacillus phage LF1	NCBI RefSeq viral protein searching	39.7022	11.6784	1.37248	0.311131	0.403666
k141_489113aa6	Duplodnaviria	Heunggongvirae	Uroviricota	Caudoviricetes	NA	NA	NA	Pseudomonas phage M5.1	NCBI RefSeq viral protein searching	0	0	3.63656	1.59529	0.66869
k141_36618aa0	Duplodnaviria	Heunggongvirae	Uroviricota	Caudoviricetes	NA	NA	NA	NA	marker VOG HMM searching	4.63548	1.21419	0.0573821	0.141906	0.202523
k141_280939aa11	Duplodnaviria	Heunggongvirae	Uroviricota	Caudoviricetes	NA	NA	Polybotosvirus	Agrobacterium phage Atu_ph07	NCBI RefSeq viral protein searching	0	0	3.21226	11.5425	6.21039
k141_223092aa6	Duplodnaviria	Heunggongvirae	Uroviricota	Caudoviricetes	NA	NA	NA	NA	marker VOG HMM searching	0.178638	1.61695	7.53052	1.29466	1.57696
k141_487747aa41	Duplodnaviria	Heunggongvirae	Uroviricota	Caudoviricetes	NA	NA	NA	NA	marker VOG HMM searching	0	0	0	0.0332818	5.13036
k141_325029aa1	Duplodnaviria	Heunggongvirae	Uroviricota	Caudoviricetes	NA	NA	Orchidvirus	Gordonia phage Orchid	NCBI RefSeq viral protein searching	0.128673	11.558	0.421216	0.287699	1.22277
k141_524675aa6	Duplodnaviria	Heunggongvirae	Uroviricota	Caudoviricetes	NA	NA	NA	NA	marker VOG HMM searching	0	0	12.4848	0.0284748	0.0184718
k141_502971aa0	Duplodnaviria	Heunggongvirae	Uroviricota	Caudoviricetes	NA	NA	NA	Clostridium phage phiCT19406C	NCBI RefSeq viral protein searching	6.17784	2.47537	0.742899	0.36984	0.392593
k141_531991aa0	Duplodnaviria	Heunggongvirae	Uroviricota	Caudoviricetes	NA	NA	Punavirus	Salmonella phage SJ46	NCBI RefSeq viral protein searching	14.0918	9.40032	4.08206	1.82105	1.68639
k141_406199aa0	Duplodnaviria	Heunggongvirae	Uroviricota	Caudoviricetes	NA	NA	NA	NA	marker VOG HMM searching	8.32029	0.015508	0.00192948	0.00668027	0.0635586
k141_97854aa1	Duplodnaviria	Heunggongvirae	Uroviricota	Caudoviricetes	NA	NA	Badaztecvirus	Bifidobacterium phage BadAztec1	NCBI RefSeq viral protein searching	0.434001	7.02746	0.205595	0.0365032	0.295999
k141_221487aa0	Duplodnaviria	Heunggongvirae	Uroviricota	Caudoviricetes	NA	NA	Punavirus	Escherichia phage RCS47	NCBI RefSeq viral protein searching	11.309	0.941747	0.0396868	0	0.00990388
k141_138788aa11	Duplodnaviria	Heunggongvirae	Uroviricota	Caudoviricetes	NA	Peduoviridae	Peduovirus	Enterobacteria phage fiAA91-ss	NCBI RefSeq viral protein searching	0	0.0407772	0.698442	10.5333	2.44607
k141_370418aa0	Duplodnaviria	Heunggongvirae	Uroviricota	Caudoviricetes	NA	NA	NA	Vibrio phage VpKK5	NCBI RefSeq viral protein searching	1.66061	2.79865	0.734162	0.271128	0.37375
k141_146048aa6	Duplodnaviria	Heunggongvirae	Uroviricota	Caudoviricetes	NA	NA	NA	Geobacillus virus E3	NCBI RefSeq viral protein searching	0	0	4.83939	0.80155	0.134186
k141_357275aa11	Duplodnaviria	Heunggongvirae	Uroviricota	Caudoviricetes	NA	NA	Donellivirus	Bacillus phage G	NCBI RefSeq viral protein searching	0	0	1.22251	3.06708	0.0397928
k141_171749aa6	Duplodnaviria	Heunggongvirae	Uroviricota	Caudoviricetes	NA	Peduoviridae	Phitrevirus	Pseudomonas phage phi3	NCBI RefSeq viral protein searching	0.0560753	0.480037	9.4944	3.39299	5.28053
k141_633121aa0	Duplodnaviria	Heunggongvirae	Uroviricota	Caudoviricetes	NA	NA	NA	NA	marker VOG HMM searching	2.44093	0.0312063	0	0.0313657	0
k141_312660aa1	Duplodnaviria	Heunggongvirae	Uroviricota	Caudoviricetes	NA	NA	NA	Psychrobacter phage Psymv2	NCBI RefSeq viral protein searching	0.0802936	17.7937	8.95546	0.111431	1.13851
k141_251299aa11	Duplodnaviria	Heunggongvirae	Uroviricota	Caudoviricetes	NA	Herelleviridae	Sciuriunavirus	Staphylococcus phage vB_SscM-1	NCBI RefSeq viral protein searching	0	0	0.924871	6.09026	0.692408
k141_532932aa6	Duplodnaviria	Heunggongvirae	Uroviricota	Caudoviricetes	NA	Herelleviridae	Siminovitchvirus	Bacillus phage CP-51	NCBI RefSeq viral protein searching	0	0.111338	4.27869	0.279768	0.22686
k141_379211aa6	Duplodnaviria	Heunggongvirae	Uroviricota	Caudoviricetes	NA	NA	Lughvirus	Faecalibacterium phage FP_Lugh	NCBI RefSeq viral protein searching	0.912157	11.8116	3.08315	0.615836	0.488275
k141_386239aa6	Duplodnaviria	Heunggongvirae	Uroviricota	Caudoviricetes	NA	NA	NA	Clostridium phage phiCT9441A	NCBI RefSeq viral protein searching	0	0	25.3671	35.8908	15.1107
k141_644435aa1	Duplodnaviria	Heunggongvirae	Uroviricota	Caudoviricetes	NA	NA	NA	Clostridium phage CI55P1	NCBI RefSeq viral protein searching	4.90073	9.14192	0.295531	0.120375	0.416471
k141_578656aa1	Duplodnaviria	Heunggongvirae	Uroviricota	Caudoviricetes	NA	NA	Oengusvirus	Faecalibacterium phage FP_oengus	NCBI RefSeq viral protein searching	1.46546	5.32478	0.660844	0.22746	1.55367
k141_286037aa41	Duplodnaviria	Heunggongvirae	Uroviricota	Caudoviricetes	NA	NA	NA	Deep-sea thermophilic phage D6E	NCBI RefSeq viral protein searching	1.04217	21.3746	9.34702	1.11487	4.00705
k141_161239aa6	Duplodnaviria	Heunggongvirae	Uroviricota	Caudoviricetes	NA	NA	Donellivirus	Bacillus phage G	NCBI RefSeq viral protein searching	0	0	5.28678	0	0.0269249
k141_249852aa6	Duplodnaviria	Heunggongvirae	Uroviricota	Caudoviricetes	NA	NA	NA	NA	marker VOG HMM searching	0	0	5.67769	0.185097	0.228141
k141_326149aa6	Duplodnaviria	Heunggongvirae	Uroviricota	Caudoviricetes	NA	Salasmaviridae	Salasvirus	Bacillus phage vB_BveP-Goe6	NCBI RefSeq viral protein searching	0	1.14638	5.91164	0.0606439	0.845814
k141_493878aa0	Duplodnaviria	Heunggongvirae	Uroviricota	Caudoviricetes	NA	NA	Saclayvirus	Acinetobacter phage vB_AbaM_phiAbaA1	NCBI RefSeq viral protein searching	3.98222	1.8792	0.394007	0.209867	0.476498
k141_396626aa41	Duplodnaviria	Heunggongvirae	Uroviricota	Caudoviricetes	NA	NA	NA	Listeria phage A118	NCBI RefSeq viral protein searching	0	0.214748	1.63651	0.8364	3.37799
k141_543819aa41	Duplodnaviria	Heunggongvirae	Uroviricota	Caudoviricetes	NA	Peduoviridae	Kisquattuordecimvirus	Burkholderia phage FLC5	NCBI RefSeq viral protein searching	0.0372159	1.60579	0.503471	2.55657	4.00378
k141_186825aa0	Duplodnaviria	Heunggongvirae	Uroviricota	Caudoviricetes	NA	NA	Psavirus	Listeria phage PSA	NCBI RefSeq viral protein searching	3.28077	1.20626	0.134114	0.0902868	0
k141_189963aa0	Duplodnaviria	Heunggongvirae	Uroviricota	Caudoviricetes	NA	NA	Kenyattavirus	Bacillus phage vB_BcoS-136	NCBI RefSeq viral protein searching	13.5957	3.55868	0.387419	0.0298072	0.270706
k141_546748aa0	Duplodnaviria	Heunggongvirae	Uroviricota	Caudoviricetes	NA	NA	NA	Streptococcus phage phiARI0131-2	NCBI RefSeq viral protein searching	6.38381	11.0751	3.37539	0.432826	1.62325
k141_256064aa6	Duplodnaviria	Heunggongvirae	Uroviricota	Caudoviricetes	NA	Peduoviridae	Tigrvirus	Burkholderia phage phiE202	NCBI RefSeq viral protein searching	0	1.06214	3.7222	0.127091	0.148401
k141_191813aa6	Duplodnaviria	Heunggongvirae	Uroviricota	Caudoviricetes	NA	NA	NA	Lactococcus phage 63301	NCBI RefSeq viral protein searching	0	0.213857	16.3904	0.477667	1.3944
k141_291314aa0	Duplodnaviria	Heunggongvirae	Uroviricota	Caudoviricetes	NA	NA	NA	Salmonella phage vB_SosS_Oslo	NCBI RefSeq viral protein searching	10.2746	2.70007	1.44564	0.711835	1.6595
k141_467836aa0	Duplodnaviria	Heunggongvirae	Uroviricota	Caudoviricetes	NA	NA	Astrithrvirus	Salmonella phage astrithr	NCBI RefSeq viral protein searching	28.951	4.75807	0.422147	0.298278	0.77398
k141_374500aa6	Duplodnaviria	Heunggongvirae	Uroviricota	Caudoviricetes	NA	Peduoviridae	Arsenicumvirus	Shewanella phage vB_SspM_M16-3	NCBI RefSeq viral protein searching	0.0631146	5.19963	5.50251	1.24086	2.13076
k141_127458aa1	Duplodnaviria	Heunggongvirae	Uroviricota	Caudoviricetes	NA	NA	NA	Clostridium phage phiCT453B	NCBI RefSeq viral protein searching	0	2.37789	0.572242	0.15724	0.224406
k141_258912aa0	Duplodnaviria	Heunggongvirae	Uroviricota	Caudoviricetes	NA	NA	NA	Deep-sea thermophilic phage D6E	NCBI RefSeq viral protein searching	23.0622	6.03956	1.21687	0.385064	0.617139
k141_36117aa1	Duplodnaviria	Heunggongvirae	Uroviricota	Caudoviricetes	NA	NA	NA	Bacillus phage BalMu-1	NCBI RefSeq viral protein searching	0.0252961	7.70146	10.1296	0.0877644	0.398534
k141_782941aa0	Duplodnaviria	Heunggongvirae	Uroviricota	Caudoviricetes	NA	NA	Wbetavirus	Bacillus Phage vB_BanS_McSteamy	NCBI RefSeq viral protein searching	2.27094	0.681647	0	0.0456754	0
k141_260338aa6	Duplodnaviria	Heunggongvirae	Uroviricota	Caudoviricetes	NA	NA	Farahnazvirus	Microbacterium phage vB_MoxS-ISF9	NCBI RefSeq viral protein searching	0	0	2.20237	0.0605165	0.353318
k141_437527aa0	Duplodnaviria	Heunggongvirae	Uroviricota	Caudoviricetes	NA	Herelleviridae	Kochikohdavirus	Enterococcus phage ECP3	NCBI RefSeq viral protein searching	5.80996	0.289953	0.0561173	0	0
k141_748162aa0	Duplodnaviria	Heunggongvirae	Uroviricota	Caudoviricetes	NA	Casjensviridae	Broinstvirus	Loktanella phage pCB2051-A	NCBI RefSeq viral protein searching	3.04089	0.240907	0.17984	0.0691825	0.0897584
k141_357540aa0	Duplodnaviria	Heunggongvirae	Uroviricota	Caudoviricetes	NA	NA	NA	Lactobacillus phage LfeSau	NCBI RefSeq viral protein searching	34.0155	0.962507	0.479013	0.296151	0.281769
k141_825524aa0	Duplodnaviria	Heunggongvirae	Uroviricota	Caudoviricetes	NA	NA	Yongloolinvirus	Clostridioides phage phiC2	NCBI RefSeq viral protein searching	2.00577	0.5658	0	0.0598622	0.0388331
k141_676289aa0	Duplodnaviria	Heunggongvirae	Uroviricota	Caudoviricetes	NA	NA	NA	Acinetobacter phage YMC13/03/R2096	NCBI RefSeq viral protein searching	8.20816	2.27577	1.05047	1.21232	0.623218
k141_136442aa41	Duplodnaviria	Heunggongvirae	Uroviricota	Caudoviricetes	NA	NA	Kamchatkavirus	Aeribacillus phage AP45	NCBI RefSeq viral protein searching	0	0	4.05774	0.171625	1.92449
k141_662328aa1	Duplodnaviria	Heunggongvirae	Uroviricota	Caudoviricetes	NA	NA	NA	Clostridium phage phiCD6356	NCBI RefSeq viral protein searching	0.110919	3.6199	5.32317	0.419815	2.00622
k141_352310aa1	Duplodnaviria	Heunggongvirae	Uroviricota	Caudoviricetes	NA	NA	NA	NA	marker VOG HMM searching	12.2356	13.7337	1.4013	0.847101	0.936684
k141_592700aa1	Duplodnaviria	Heunggongvirae	Uroviricota	Caudoviricetes	NA	NA	NA	Lactobacillus phage JCL1032	NCBI RefSeq viral protein searching	0.189825	5.24197	0.0380448	0	0
k141_245474aa1	Duplodnaviria	Heunggongvirae	Uroviricota	Caudoviricetes	NA	NA	Takahashivirus	Bacillus phage PBS1	NCBI RefSeq viral protein searching	0.314975	39.6534	1.66386	0.999132	6.3903
k141_144667aa41	Duplodnaviria	Heunggongvirae	Uroviricota	Caudoviricetes	NA	NA	NA	NA	marker VOG HMM searching	0	0	0.0723391	2.54627	2.39644
k141_8605aa6	Duplodnaviria	Heunggongvirae	Uroviricota	Caudoviricetes	NA	NA	Wbetavirus	Bacillus phage F16Ba	NCBI RefSeq viral protein searching	0.263776	0.260147	2.53757	0.0522952	0
k141_261152aa0	Duplodnaviria	Heunggongvirae	Uroviricota	Caudoviricetes	NA	NA	NA	Salmonella phage SSU5	NCBI RefSeq viral protein searching	4.99363	0.449998	0.876829	0.528959	0.487358
k141_353949aa11	Varidnaviria	Bamfordvirae	Nucleocytoviricota	Megaviricetes	Algavirales	Phycodnaviridae	Chlorovirus	Acanthocystis turfacea chlorella virus 1	NCBI RefSeq viral protein searching	0	0	1.58049	2.99051	0.976863
k141_469211aa0	Duplodnaviria	Heunggongvirae	Uroviricota	Caudoviricetes	NA	NA	Sawaravirus	Stx2-converting phage Stx2a_WGPS2	NCBI RefSeq viral protein searching	1.87148	0.0272003	0	0	0
k141_547625aa1	Duplodnaviria	Heunggongvirae	Uroviricota	Caudoviricetes	NA	Aliceevansviridae	Brussowvirus	Streptococcus phage CHPC952	NCBI RefSeq viral protein searching	0.770929	7.53303	0.213937	0.109732	0.160164
k141_367303aa1	Duplodnaviria	Heunggongvirae	Uroviricota	Caudoviricetes	NA	NA	Bembunaquatrovirus	Bacillus phage vB_BtS_BMBtp14	NCBI RefSeq viral protein searching	6.67004	7.22114	2.7192	2.41935	1.12591
k141_385668aa6	Duplodnaviria	Heunggongvirae	Uroviricota	Caudoviricetes	NA	NA	Colneyvirus	Clostridioides phage phiCD27	NCBI RefSeq viral protein searching	76.7413	76.6345	17.2264	13.0513	4.25511
k141_312071aa41	Duplodnaviria	Heunggongvirae	Uroviricota	Caudoviricetes	NA	NA	Sawaravirus	Stx2-converting phage Stx2a_WGPS2	NCBI RefSeq viral protein searching	0	0.0319868	1.28147	12.5225	10.0631
k141_632140aa1	Duplodnaviria	Heunggongvirae	Uroviricota	Caudoviricetes	NA	NA	Meadowvirus	Erwinia phage AH04	NCBI RefSeq viral protein searching	0	3.17918	3.8512	0.174296	0.734938
k141_305695aa6	Duplodnaviria	Heunggongvirae	Uroviricota	Caudoviricetes	NA	NA	Nipunavirus	Xanthomonas phage vB_Xar_IVIA-DoCa3	NCBI RefSeq viral protein searching	5.44792	1.80152	3.55088	1.01655	1.40132
k141_71286aa0	Duplodnaviria	Heunggongvirae	Uroviricota	Caudoviricetes	NA	NA	Metrivirus	Acinetobacter phage vB_AbaM_ME3	NCBI RefSeq viral protein searching	11.455	1.37783	0.974991	1.32717	0.542769
k141_64280aa11	Duplodnaviria	Heunggongvirae	Uroviricota	Caudoviricetes	NA	NA	Zhangjivirus	Bacillus phage vB_BsuS_PJN02	NCBI RefSeq viral protein searching	0	0.397996	16.3279	120.493	5.80466
k141_276895aa0	Duplodnaviria	Heunggongvirae	Uroviricota	Caudoviricetes	NA	NA	Toutatisvirus	Faecalibacterium phage FP_Toutatis	NCBI RefSeq viral protein searching	1.73508	0.394027	0.137268	0.0158416	0.0308298
k141_122799aa0	Duplodnaviria	Heunggongvirae	Uroviricota	Caudoviricetes	NA	NA	NA	NA	marker VOG HMM searching	3.97894	0.528256	0.161026	0	0.0344435
k141_327345aa41	Duplodnaviria	Heunggongvirae	Uroviricota	Caudoviricetes	NA	NA	Halcyonevirus	Paenibacillus phage Tripp	NCBI RefSeq viral protein searching	28.2617	4.13307	1.34985	0.389456	2.15799
k141_562938aa41	Duplodnaviria	Heunggongvirae	Uroviricota	Caudoviricetes	NA	NA	Pushchinovirus	Bacillus phage vB_BtS_B83	NCBI RefSeq viral protein searching	0	0.0207891	6.19218	5.59994	32.5997
k141_770880aa0	Duplodnaviria	Heunggongvirae	Uroviricota	Caudoviricetes	NA	NA	NA	NA	marker VOG HMM searching	41.0517	18.6101	5.06368	1.17366	3.53716
k141_274569aa1	Duplodnaviria	Heunggongvirae	Uroviricota	Caudoviricetes	NA	NA	Cimandefvirus	Ralstonia phage Heva	NCBI RefSeq viral protein searching	2.65169	258.857	94.8254	4.10634	76.1589
k141_691313aa1	Duplodnaviria	Heunggongvirae	Uroviricota	Caudoviricetes	NA	NA	NA	Listeria phage P40	NCBI RefSeq viral protein searching	488.738	94.1704	12.6098	5.34493	4.60364
k141_170377aa0	Duplodnaviria	Heunggongvirae	Uroviricota	Caudoviricetes	NA	NA	NA	NA	marker VOG HMM searching	4.60502	0.269262	0.0348279	0.0187571	0.0486715
k141_88406aa6	Duplodnaviria	Heunggongvirae	Uroviricota	Caudoviricetes	NA	NA	Xuquatrovirus	Escherichia phage PTXU04	NCBI RefSeq viral protein searching	0.0214337	4.58713	4.00794	0.342074	0.7622
k141_241082aa0	Duplodnaviria	Heunggongvirae	Uroviricota	Caudoviricetes	NA	Salasmaviridae	Bundooravirus	Bacillus phage vB_Bpu_PumA2	NCBI RefSeq viral protein searching	4.7485	1.1053	0.284415	0.100995	0.262066
k141_387758aa0	Duplodnaviria	Heunggongvirae	Uroviricota	Caudoviricetes	NA	NA	NA	Enterobacteria phage mEp460	NCBI RefSeq viral protein searching	5.27716	0.1547	0.0134732	0.0466472	0.0100868
k141_287268aa0	Duplodnaviria	Heunggongvirae	Uroviricota	Caudoviricetes	NA	NA	Bcepmuvirus	Burkholderia phage phiE255	NCBI RefSeq viral protein searching	2.00358	1.08012	0.0383961	0.0443117	0
k141_168184aa0	Duplodnaviria	Heunggongvirae	Uroviricota	Caudoviricetes	NA	Zierdtviridae	Ceetrepovirus	Corynebacterium phage Zion	NCBI RefSeq viral protein searching	2.66682	1.70301	0.420907	1.17969	0.435157
k141_437819aa0	Duplodnaviria	Heunggongvirae	Uroviricota	Caudoviricetes	NA	NA	NA	NA	marker VOG HMM searching	8.25801	1.11603	0.545391	0.112174	0.250645
k141_373217aa41	Duplodnaviria	Heunggongvirae	Uroviricota	Caudoviricetes	NA	NA	Samwavirus	Corynebacterium phage Stiles	NCBI RefSeq viral protein searching	0.188038	5.3524	65.2096	15.4768	12.3969
k141_441586aa11	Duplodnaviria	Heunggongvirae	Uroviricota	Caudoviricetes	NA	NA	Jarrellvirus	Bacillus phage BCASJ1c	NCBI RefSeq viral protein searching	0	1.9092	78.1992	10.5496	3.43091
k141_477135aa41	Duplodnaviria	Heunggongvirae	Uroviricota	Caudoviricetes	NA	Schitoviridae	Zicotriavirus	Pseudomonas phage ZC03	NCBI RefSeq viral protein searching	0	0	0	0	3.43445
k141_153290aa6	Duplodnaviria	Heunggongvirae	Uroviricota	Caudoviricetes	NA	Herelleviridae	NA	Bacillus phage SP-10	NCBI RefSeq viral protein searching	85.4643	36.912	21.5757	3.49928	12.7545
k141_494895aa6	Duplodnaviria	Heunggongvirae	Uroviricota	Caudoviricetes	NA	NA	Magadivirus	Bacillus phage Mgbh1	NCBI RefSeq viral protein searching	0	0.106946	6.02321	0.358309	1.92924
k141_175122aa41	Duplodnaviria	Heunggongvirae	Uroviricota	Caudoviricetes	NA	NA	NA	NA	marker VOG HMM searching	1.72043	7.69604	0.322965	0.48076	1.8432
k141_325791aa11	Duplodnaviria	Heunggongvirae	Uroviricota	Caudoviricetes	NA	NA	NA	NA	marker VOG HMM searching	0.0104692	0.0554116	0.392371	15.5171	0.0769719
k141_653214aa0	Duplodnaviria	Heunggongvirae	Uroviricota	Caudoviricetes	NA	NA	Jarrellvirus	Bacillus phage BCASJ1c	NCBI RefSeq viral protein searching	167.512	34.5546	20.3076	13.2764	27.567
k141_227591aa6	Duplodnaviria	Heunggongvirae	Uroviricota	Caudoviricetes	NA	Aliceevansviridae	Vansinderenvirus	Streptococcus phage CHPC1282	NCBI RefSeq viral protein searching	0.192509	7.16609	4.85217	0.170984	0.561526
k141_244104aa6	Duplodnaviria	Heunggongvirae	Uroviricota	Caudoviricetes	NA	NA	NA	NA	marker VOG HMM searching	0.298029	2.44002	3.63434	1.27576	0.547952
k141_372709aa6	Duplodnaviria	Heunggongvirae	Uroviricota	Caudoviricetes	NA	NA	NA	NA	marker VOG HMM searching	0	1.36386	3.06623	0.0637594	0.620418
k141_161421aa41	Duplodnaviria	Heunggongvirae	Uroviricota	Caudoviricetes	NA	NA	NA	Streptococcus phage 315.3	NCBI RefSeq viral protein searching	0	0	0.139436	0.0536396	2.29656
k141_562590aa41	Duplodnaviria	Heunggongvirae	Uroviricota	Caudoviricetes	NA	NA	NA	NA	marker VOG HMM searching	0	0	2.12074	2.00121	7.87063
k141_835393aa0	Duplodnaviria	Heunggongvirae	Uroviricota	Caudoviricetes	NA	NA	NA	Caudoviricetes sp. vir249	NCBI RefSeq viral protein searching	2.24151	0.613872	0.222766	0.20567	0.300194
k141_446438aa6	Duplodnaviria	Heunggongvirae	Uroviricota	Caudoviricetes	NA	NA	NA	Clostridium phage phi8074-B1	NCBI RefSeq viral protein searching	0	0.950541	19.9684	0.164724	0.438117
k141_493417aa6	Duplodnaviria	Heunggongvirae	Uroviricota	Caudoviricetes	NA	NA	Donellivirus	Bacillus phage G	NCBI RefSeq viral protein searching	0	0	3.03653	10.248	12.7961
k141_708415aa1	Duplodnaviria	Heunggongvirae	Uroviricota	Caudoviricetes	NA	NA	NA	NA	marker VOG HMM searching	0.365754	6.13985	0.798633	0.240438	0.320613
k141_122729aa41	Varidnaviria	Bamfordvirae	Nucleocytoviricota	Megaviricetes	NA	NA	NA	NA	marker VOG HMM searching	0	0	4.27086	0	2.73637
k141_134523aa6	Duplodnaviria	Heunggongvirae	Uroviricota	Caudoviricetes	NA	NA	Mooglevirus	Shigella phage Sf13	NCBI RefSeq viral protein searching	0	0.250751	7.45872	0.0775485	0
k141_349387aa6	Duplodnaviria	Heunggongvirae	Uroviricota	Caudoviricetes	NA	NA	NA	Geobacillus virus E3	NCBI RefSeq viral protein searching	0	1.27738	5.61196	1.39803	0.24061
k141_362114aa1	Duplodnaviria	Heunggongvirae	Uroviricota	Caudoviricetes	NA	NA	Jimmervirus	Brevibacillus phage Jimmer1	NCBI RefSeq viral protein searching	24.2745	7.24088	1.074	0.444936	0.989601
k141_162474aa1	Duplodnaviria	Heunggongvirae	Uroviricota	Caudoviricetes	NA	Peduoviridae	Eganvirus	Erwinia phage EtG	NCBI RefSeq viral protein searching	0.118804	8.82517	1.62865	0.0659499	0.855645
k141_15161aa41	Duplodnaviria	Heunggongvirae	Uroviricota	Caudoviricetes	NA	NA	NA	Salicola phage CGphi29	NCBI RefSeq viral protein searching	0	0	0.117688	0.101865	2.26876
k141_646507aa1	Duplodnaviria	Heunggongvirae	Uroviricota	Caudoviricetes	NA	NA	NA	Geobacillus phage GBK2	NCBI RefSeq viral protein searching	11.6139	15.6774	2.9787	3.89049	0.694376
k141_530239aa1	Duplodnaviria	Heunggongvirae	Uroviricota	Caudoviricetes	Nakonvirales	Ekchuahviridae	Kukulkanvirus	Methanophagales virus GBV302	NCBI RefSeq viral protein searching	2.81059	4.43839	0.0607149	0.373702	0.0303029
k141_161994aa41	Duplodnaviria	Heunggongvirae	Uroviricota	Caudoviricetes	NA	NA	Namazuvirus	Ochrobactrum phage POI1126	NCBI RefSeq viral protein searching	0	0	0.0769421	6.79293	2.80335
k141_262971aa41	Duplodnaviria	Heunggongvirae	Uroviricota	Caudoviricetes	NA	NA	NA	NA	marker VOG HMM searching	0	0.203635	1.86219	0.982442	3.30609
k141_126942aa1	Duplodnaviria	Heunggongvirae	Uroviricota	Caudoviricetes	NA	NA	Seongbukvirus	Leuconostoc phage phiMH1	NCBI RefSeq viral protein searching	5.07779	4.10149	0.0610616	0.105704	0
k141_81721aa0	Duplodnaviria	Heunggongvirae	Uroviricota	Caudoviricetes	NA	NA	Eponavirus	Faecalibacterium phage FP_Epona	NCBI RefSeq viral protein searching	10.9859	2.49502	0.617324	0.313471	0.388216
k141_268313aa41	Duplodnaviria	Heunggongvirae	Uroviricota	Caudoviricetes	NA	NA	Tandoganvirus	NA	vContact2 clustering	0	0.0506447	1.31147	3.46823	4.42929
k141_309777aa41	Duplodnaviria	Heunggongvirae	Uroviricota	Caudoviricetes	NA	Peduoviridae	Xuanwuvirus	Escherichia phage 520873	NCBI RefSeq viral protein searching	0.116561	10.3232	2.78332	0.785704	4.73714
k141_257093aa41	Duplodnaviria	Heunggongvirae	Uroviricota	Caudoviricetes	NA	NA	NA	Arthrobacter phage Cole	NCBI RefSeq viral protein searching	0	0.535288	7.8705	3.92441	5.26609
k141_410057aa41	Duplodnaviria	Heunggongvirae	Uroviricota	Caudoviricetes	NA	NA	Perisivirus	Brucella phage Pr	NCBI RefSeq viral protein searching	0	0	0	25.8016	15.4543
k141_417893aa6	Duplodnaviria	Heunggongvirae	Uroviricota	Caudoviricetes	NA	NA	NA	Bacillus phage 0305phi8-36	NCBI RefSeq viral protein searching	0.350097	33.8883	17.6155	0.0767151	2.6127
k141_478019aa41	Duplodnaviria	Heunggongvirae	Uroviricota	Caudoviricetes	NA	NA	Lilbeanievirus	Gordonia phage Lilbeanie	NCBI RefSeq viral protein searching	0	0	0	0	1.53369
k141_298459aa0	Duplodnaviria	Heunggongvirae	Uroviricota	Caudoviricetes	NA	NA	Astrithrvirus	Salmonella phage astrithr	NCBI RefSeq viral protein searching	232.671	55.6657	9.93219	3.07726	5.22462
k141_250094aa11	Duplodnaviria	Heunggongvirae	Uroviricota	Caudoviricetes	NA	Peduoviridae	Duodecimduovirus	Burkholderia phage phiE12-2	NCBI RefSeq viral protein searching	0	0.0155624	6.18051	9.22876	3.38912
k141_397172aa0	Duplodnaviria	Heunggongvirae	Uroviricota	Caudoviricetes	NA	NA	NA	Streptococcus phage 315.2	NCBI RefSeq viral protein searching	3.06459	0	0	0	0
k141_303526aa0	Duplodnaviria	Heunggongvirae	Uroviricota	Caudoviricetes	NA	NA	Risingsunvirus	Erwinia phage vB_EamM_RisingSun	NCBI RefSeq viral protein searching	1.2904	0.32129	0	0	0
k141_612466aa1	Duplodnaviria	Heunggongvirae	Uroviricota	Caudoviricetes	NA	NA	Saintgironsvirus	Leptospira phage LE1	NCBI RefSeq viral protein searching	3.13967	61.5698	24.6714	2.04809	6.13506
k141_617632aa0	Duplodnaviria	Heunggongvirae	Uroviricota	Caudoviricetes	NA	NA	NA	NA	marker VOG HMM searching	11.8348	0.190951	0.0808741	0.0078874	0.0204665
k141_563870aa1	Duplodnaviria	Heunggongvirae	Uroviricota	Caudoviricetes	NA	NA	Cimandefvirus	Ralstonia phage Cimandef	NCBI RefSeq viral protein searching	1.38916	23.8294	9.34342	0.653512	1.82294
k141_32349aa6	Duplodnaviria	Heunggongvirae	Uroviricota	Caudoviricetes	NA	NA	Lubbockvirus	Clostridium phage phi CD119	NCBI RefSeq viral protein searching	0	2.94056	59.3714	1.56031	1.06085
k141_330220aa41	Duplodnaviria	Heunggongvirae	Uroviricota	Caudoviricetes	NA	Aliceevansviridae	Vansinderenvirus	Streptococcus phage CHPC1282	NCBI RefSeq viral protein searching	0	0.218849	50.7715	122.687	5.02999
k141_532297aa0	Duplodnaviria	Heunggongvirae	Uroviricota	Caudoviricetes	NA	Peduoviridae	Peduovirus	Enterobacteria phage fiAA91-ss	NCBI RefSeq viral protein searching	9.87845	3.57876	1.87762	0.953435	0.91838
k141_459208aa0	Duplodnaviria	Heunggongvirae	Uroviricota	Caudoviricetes	NA	NA	Sherbrookevirus	Clostridium phage phiCD506	NCBI RefSeq viral protein searching	1.82916	0.300665	0	0	0.0392081
k141_396055aa1	NA	NA	NA	NA	NA	NA	NA	Acanthamoeba castellanii medusavirus Viruses.	NCBI RefSeq viral protein searching	0.68657	10.4277	3.57766	1.30779	1.19984
k141_372649aa6	Duplodnaviria	Heunggongvirae	Uroviricota	Caudoviricetes	NA	NA	NA	Escherichia phage ZCEC13	NCBI RefSeq viral protein searching	0.662479	6.74175	7.58289	1.36205	1.59043
k141_379630aa41	Duplodnaviria	Heunggongvirae	Uroviricota	Caudoviricetes	NA	NA	NA	Pseudoalteromonas phage Pq0	NCBI RefSeq viral protein searching	0	0	1.69294	1.06847	2.61407
k141_766920aa0	Duplodnaviria	Heunggongvirae	Uroviricota	Caudoviricetes	NA	Peduoviridae	Xuanwuvirus	Escherichia phage 520873	NCBI RefSeq viral protein searching	3.28508	0.692311	0.166332	0.239948	0.186787
k141_376167aa6	Duplodnaviria	Heunggongvirae	Uroviricota	Caudoviricetes	NA	NA	Jimmervirus	Brevibacillus phage Jimmer1	NCBI RefSeq viral protein searching	0.602767	1.97115	2.49879	0.242149	1.48516
k141_680116aa0	Duplodnaviria	Heunggongvirae	Uroviricota	Caudoviricetes	NA	NA	NA	Salmonella phage SSU5	NCBI RefSeq viral protein searching	2.85363	0.0316475	0	0	0.0103175
k141_260057aa11	Duplodnaviria	Heunggongvirae	Uroviricota	Caudoviricetes	NA	NA	Buchananvirus	Escherichia phage vB_EcoS Sa179lw	NCBI RefSeq viral protein searching	0	0	0.0482587	2.64546	1.40903
k141_404896aa1	Duplodnaviria	Heunggongvirae	Uroviricota	Caudoviricetes	NA	NA	Pepyhexavirus	Rhodococcus phage ReqiPepy6	NCBI RefSeq viral protein searching	18.8228	10.1595	6.09597	1.72169	1.69456
k141_279559aa1	Duplodnaviria	Heunggongvirae	Uroviricota	Caudoviricetes	NA	Aliceevansviridae	NA	Streptococcus phage APCM01	NCBI RefSeq viral protein searching	10.8564	6.54529	0.508971	0.93982	0.952607
k141_164491aa11	Varidnaviria	Bamfordvirae	Nucleocytoviricota	Megaviricetes	Imitervirales	Mimiviridae	NA	NA	marker VOG HMM searching	0	0	0.695975	3.12598	5.06962
k141_516014aa0	Duplodnaviria	Heunggongvirae	Uroviricota	Caudoviricetes	NA	NA	NA	NA	marker VOG HMM searching	4.96354	0.243542	0.333045	0.0386505	0.0139294
k141_40790aa11	Duplodnaviria	Heunggongvirae	Uroviricota	Caudoviricetes	NA	NA	Kenyattavirus	Bacillus phage vB_BcoS-136	NCBI RefSeq viral protein searching	0	0	0.148865	4.09458	2.50759
k141_511126aa1	Duplodnaviria	Heunggongvirae	Uroviricota	Caudoviricetes	NA	NA	Polybotosvirus	Agrobacterium phage Atu_ph07	NCBI RefSeq viral protein searching	13.3922	8.96626	2.48135	0.2246	5.91906
k141_399043aa11	Duplodnaviria	Heunggongvirae	Uroviricota	Caudoviricetes	NA	Peduoviridae	Aptresvirus	Burkholderia phage AP3	NCBI RefSeq viral protein searching	0.781441	7.51125	12.3679	23.0327	16.8085
k141_499886aa0	Varidnaviria	Bamfordvirae	Nucleocytoviricota	Megaviricetes	Imitervirales	Allomimiviridae	Oceanusvirus	Tetraselmis virus 1	NCBI RefSeq viral protein searching	47.8878	11.3591	2.59454	3.14034	1.67395
k141_495721aa41	Duplodnaviria	Heunggongvirae	Uroviricota	Caudoviricetes	NA	NA	Lubbockvirus	Clostridium phage phiCDHM19	NCBI RefSeq viral protein searching	0	0.414684	3.76031	0.735535	2.46526
k141_785455aa0	Duplodnaviria	Heunggongvirae	Uroviricota	Caudoviricetes	NA	NA	NA	Lactococcus phage phiLC3	NCBI RefSeq viral protein searching	28.2424	14.5064	2.57605	0.393477	2.09873
k141_559418aa1	Duplodnaviria	Heunggongvirae	Uroviricota	Caudoviricetes	NA	NA	Amigovirus	Arthrobacter phage Molivia	NCBI RefSeq viral protein searching	0.00961796	2.65597	2.46352	0.0133477	0.103905
k141_424674aa6	Duplodnaviria	Heunggongvirae	Uroviricota	Caudoviricetes	NA	NA	Magadivirus	Bacillus phage Mgbh1	NCBI RefSeq viral protein searching	0	0.422216	10.0893	1.32617	1.97868
k141_372474aa11	Duplodnaviria	Heunggongvirae	Uroviricota	Caudoviricetes	NA	NA	NA	Clostridium phage phiCT9441A	NCBI RefSeq viral protein searching	0.131693	30.9239	5.35271	14.8647	6.78953
k141_451078aa6	Duplodnaviria	Heunggongvirae	Uroviricota	Caudoviricetes	NA	NA	Svunavirus	Bacillus phage 1	NCBI RefSeq viral protein searching	0	0	6.71474	1.06986	0.165691
k141_525704aa6	Duplodnaviria	Heunggongvirae	Uroviricota	Caudoviricetes	NA	NA	NA	NA	marker VOG HMM searching	0.0547148	6.45925	23.4726	0.58848	2.24125
k141_223504aa0	Duplodnaviria	Heunggongvirae	Uroviricota	Caudoviricetes	NA	NA	Tsamsavirus	Bacillus phage vB_BanS-Tsamsa	NCBI RefSeq viral protein searching	2.82284	1.01676	0.12914	0.234199	0.0276231
k141_117803aa41	Duplodnaviria	Heunggongvirae	Uroviricota	Caudoviricetes	NA	NA	NA	Bacillus phage phBC6A51	NCBI RefSeq viral protein searching	0	0	2.50751	5.1387	12.5335
k141_3328aa6	Duplodnaviria	Heunggongvirae	Uroviricota	Caudoviricetes	NA	NA	NA	NA	marker VOG HMM searching	0	0.520151	15.1052	1.40505	0.519325
k141_277852aa1	Duplodnaviria	Heunggongvirae	Uroviricota	Caudoviricetes	NA	NA	Bembunaquatrovirus	Bacillus phage vB_BtS_BMBtp14	NCBI RefSeq viral protein searching	0.29118	60.818	42.3363	0.293889	2.68099
k141_285329aa1	Duplodnaviria	Heunggongvirae	Uroviricota	Caudoviricetes	NA	NA	Fernvirus	Paenibacillus phage phiIBB_P123	NCBI RefSeq viral protein searching	8.20735	31.0964	18.6398	3.15792	4.25472
k141_400089aa6	Duplodnaviria	Heunggongvirae	Uroviricota	Caudoviricetes	NA	NA	Tandoganvirus	NA	vContact2 clustering	0	0.0659773	22.0221	1.7076	1.57879
k141_148498aa0	Duplodnaviria	Heunggongvirae	Uroviricota	Caudoviricetes	NA	NA	Wanderervirus	Paenibacillus phage Wanderer	NCBI RefSeq viral protein searching	32.7247	2.98476	0.954075	1.78724	0.962714
k141_654381aa1	Duplodnaviria	Heunggongvirae	Uroviricota	Caudoviricetes	NA	NA	Astrithrvirus	Salmonella phage astrithr	NCBI RefSeq viral protein searching	0	3.82489	1.7123	0.0359293	0.268038
k141_185425aa11	Duplodnaviria	Heunggongvirae	Uroviricota	Caudoviricetes	NA	NA	NA	Rhizobium phage 16-3	NCBI RefSeq viral protein searching	0	0	0	3.6758	1.9871
k141_228350aa6	Varidnaviria	Bamfordvirae	Nucleocytoviricota	Megaviricetes	Imitervirales	Mimiviridae	Rheavirus	Cafeteria roenbergensis virus BV-PW1	NCBI RefSeq viral protein searching	12.1514	37.2875	6.79993	3.34677	3.48121
k141_108269aa1	Duplodnaviria	Heunggongvirae	Uroviricota	Caudoviricetes	NA	NA	NA	Croceibacter phage P2559Y	NCBI RefSeq viral protein searching	2.3246	2.58913	0.521806	0.387128	0.0976629
k141_504517aa41	Duplodnaviria	Heunggongvirae	Uroviricota	Caudoviricetes	NA	Peduoviridae	Aresaunavirus	Ralstonia phage RsoM1USA	NCBI RefSeq viral protein searching	0.0165665	0.960706	3.10776	45.3839	20.4177
k141_138776aa6	Duplodnaviria	Heunggongvirae	Uroviricota	Caudoviricetes	NA	NA	NA	Lactococcus phage 63301	NCBI RefSeq viral protein searching	1.68847	1.53868	4.18266	0.234324	0.97285
k141_439838aa11	Duplodnaviria	Heunggongvirae	Uroviricota	Caudoviricetes	NA	Herelleviridae	Schiekvirus	Enterococcus phage EFDG1	NCBI RefSeq viral protein searching	0.0443583	5.63474	13.2466	3.52945	9.91708
k141_437912aa0	Duplodnaviria	Heunggongvirae	Uroviricota	Caudoviricetes	NA	NA	NA	Streptococcus phage Str-PAP-1	NCBI RefSeq viral protein searching	59.7802	8.45134	1.067	0.521777	0.947746
k141_9532aa1	Duplodnaviria	Heunggongvirae	Uroviricota	Caudoviricetes	NA	NA	NA	Clostridium phage c-st	NCBI RefSeq viral protein searching	4.81251	4.27029	0.433619	0.519673	0.174801
k141_142692aa0	Duplodnaviria	Heunggongvirae	Uroviricota	Caudoviricetes	NA	NA	Slashvirus	Bacillus phage Stills	NCBI RefSeq viral protein searching	3.254	0.447056	0.155741	0.269604	0.0291491
k141_736750aa1	Duplodnaviria	Heunggongvirae	Uroviricota	Caudoviricetes	NA	NA	NA	Paenibacillus phage PG1	NCBI RefSeq viral protein searching	0	4.60054	0.511498	0	0.0850967
k141_372511aa0	Duplodnaviria	Heunggongvirae	Uroviricota	Caudoviricetes	NA	NA	Astrithrvirus	Salmonella phage astrithr	NCBI RefSeq viral protein searching	9.5901	0.917084	0.196175	0.0862476	0.216804
k141_198301aa0	Duplodnaviria	Heunggongvirae	Uroviricota	Caudoviricetes	NA	NA	Pleetrevirus	Lactobacillus phage iLp84	NCBI RefSeq viral protein searching	2.62934	0.0507751	0.0663322	0.0510346	0.0993197
k141_196619aa6	Duplodnaviria	Heunggongvirae	Uroviricota	Caudoviricetes	NA	NA	NA	Brevibacillus phage Sundance	NCBI RefSeq viral protein searching	0	0	3.45987	0.167535	0.0543407
k141_430353aa6	Duplodnaviria	Heunggongvirae	Uroviricota	Caudoviricetes	NA	NA	NA	NA	marker VOG HMM searching	0	0.19831	3.62082	0.0213561	0.175483
k141_743980aa1	Duplodnaviria	Heunggongvirae	Uroviricota	Caudoviricetes	NA	NA	NA	Geobacillus phage GBK2	NCBI RefSeq viral protein searching	0.371222	8.47475	0.535129	0.153594	1.41568
k141_28165aa1	Duplodnaviria	Heunggongvirae	Uroviricota	Caudoviricetes	NA	NA	NA	NA	marker VOG HMM searching	0.439707	7.08929	0.260311	0.291029	0.0872914
k141_426733aa41	Duplodnaviria	Heunggongvirae	Uroviricota	Caudoviricetes	NA	NA	Halcyonevirus	Paenibacillus phage Unity	NCBI RefSeq viral protein searching	0	0	2.08065	2.21852	10.6837
k141_466993aa0	Duplodnaviria	Heunggongvirae	Uroviricota	Caudoviricetes	NA	NA	NA	Streptococcus phage 315.3	NCBI RefSeq viral protein searching	4.15427	1.42589	0.564474	0.130288	0.190168
k141_237076aa6	Duplodnaviria	Heunggongvirae	Uroviricota	Caudoviricetes	NA	NA	Paclarkvirus	Streptococcus phage SpGS-1	NCBI RefSeq viral protein searching	0.0247588	20.7334	12.8024	0.20616	2.45186
k141_240112aa41	Duplodnaviria	Heunggongvirae	Uroviricota	Caudoviricetes	NA	NA	NA	NA	marker VOG HMM searching	0	0	0	32.7305	85.121
k141_352403aa1	Duplodnaviria	Heunggongvirae	Uroviricota	Caudoviricetes	NA	NA	NA	NA	marker VOG HMM searching	0.468945	9.82979	0.293761	0.620529	0.34167
k141_358167aa1	Duplodnaviria	Heunggongvirae	Uroviricota	Caudoviricetes	NA	Autographiviridae	Jiaoyazivirus	Ralstonia phage RSB3	NCBI RefSeq viral protein searching	1.83639	7.39926	0.702641	1.2511	0.646271
k141_717763aa0	Duplodnaviria	Heunggongvirae	Uroviricota	Caudoviricetes	NA	NA	NA	Streptococcus phage phiNJ2	NCBI RefSeq viral protein searching	3.15771	0.236587	0.0883073	0.0679418	0.0220372
k141_405713aa6	Duplodnaviria	Heunggongvirae	Uroviricota	Caudoviricetes	NA	NA	NA	Deep-sea thermophilic phage D6E	NCBI RefSeq viral protein searching	0	0.262531	27.2545	13.563	0.273882
k141_253811aa1	Duplodnaviria	Heunggongvirae	Uroviricota	Caudoviricetes	NA	NA	Astrithrvirus	Salmonella phage astrithr	NCBI RefSeq viral protein searching	0.00936445	8.94745	6.31176	0.0519836	0.105382
k141_516567aa0	Duplodnaviria	Heunggongvirae	Uroviricota	Caudoviricetes	NA	NA	NA	Clostridium phage phiCP34O	NCBI RefSeq viral protein searching	2.24796	0.83344	0.0500597	0.115545	0.0374774
k141_323145aa6	Duplodnaviria	Heunggongvirae	Uroviricota	Caudoviricetes	NA	NA	NA	NA	marker VOG HMM searching	0	36.8162	13.6696	1.16722	5.20562
k141_267442aa1	Duplodnaviria	Heunggongvirae	Uroviricota	Caudoviricetes	NA	NA	Donellivirus	Bacillus phage G	NCBI RefSeq viral protein searching	0.796769	43.6201	2.58696	1.28083	6.46176
k141_251188aa11	Duplodnaviria	Heunggongvirae	Uroviricota	Caudoviricetes	NA	NA	NA	NA	marker VOG HMM searching	0	0	0	9.24179	0.0695386
k141_485087aa11	Duplodnaviria	Heunggongvirae	Uroviricota	Caudoviricetes	NA	NA	Halcyonevirus	Paenibacillus phage Unity	NCBI RefSeq viral protein searching	0	0.354371	26.0176	10.0087	0.323481
k141_216488aa6	Duplodnaviria	Heunggongvirae	Uroviricota	Caudoviricetes	NA	NA	Kenoshavirus	Gordonia phage Duffington	NCBI RefSeq viral protein searching	0.0658036	1.59	2.55195	0.136983	0.236964
k141_150783aa11	Duplodnaviria	Heunggongvirae	Uroviricota	Caudoviricetes	NA	Pachyviridae	Baltivirus	Cellulophaga phage phi19:3	NCBI RefSeq viral protein searching	0	0	24.0234	10.1925	6.82754
k141_282768aa0	Duplodnaviria	Heunggongvirae	Uroviricota	Caudoviricetes	NA	NA	Astrithrvirus	Salmonella phage astrithr	NCBI RefSeq viral protein searching	25.4517	16.1913	3.67657	4.11444	2.33544
k141_536132aa41	Duplodnaviria	Heunggongvirae	Uroviricota	Caudoviricetes	NA	NA	NA	Deep-sea thermophilic phage D6E	NCBI RefSeq viral protein searching	0.070547	4.94339	9.07727	0.391618	3.20733
k141_404166aa1	Duplodnaviria	Heunggongvirae	Uroviricota	Caudoviricetes	NA	NA	NA	NA	marker VOG HMM searching	18.2888	5.87314	2.64209	1.4392	1.74065
k141_531346aa0	Duplodnaviria	Heunggongvirae	Uroviricota	Caudoviricetes	NA	NA	NA	Listeria phage B054	NCBI RefSeq viral protein searching	16.7786	2.21871	0.627383	0.579234	1.03332
k141_303716aa0	Duplodnaviria	Heunggongvirae	Uroviricota	Caudoviricetes	NA	NA	NA	Lactococcus phage Tuc2009	NCBI RefSeq viral protein searching	1.35839	0.923363	0.0502614	0.0580051	0
k141_475441aa41	Duplodnaviria	Heunggongvirae	Uroviricota	Caudoviricetes	NA	NA	Baxterfoxvirus	Gordonia phage Ohgeesy	NCBI RefSeq viral protein searching	0	0.0546288	0.118944	0.54908	2.93859
k141_254518aa0	Duplodnaviria	Heunggongvirae	Uroviricota	Caudoviricetes	NA	NA	Skunavirus	Lactococcus phage 936 group phage PhiL.6	NCBI RefSeq viral protein searching	8.90071	2.68392	0.891942	0.248467	0.944068
k141_512955aa6	Duplodnaviria	Heunggongvirae	Uroviricota	Caudoviricetes	NA	NA	Phietavirus	Staphylococcus phage 92	NCBI RefSeq viral protein searching	0	0.714754	2.45887	0	0
k141_749718aa1	Duplodnaviria	Heunggongvirae	Uroviricota	Caudoviricetes	NA	NA	NA	NA	marker VOG HMM searching	0.794203	8.48908	0.987979	0.912157	0.283534
k141_261643aa0	Duplodnaviria	Heunggongvirae	Uroviricota	Caudoviricetes	NA	NA	Astrithrvirus	Salmonella phage astrithr	NCBI RefSeq viral protein searching	43.724	3.37114	1.48724	1.05054	0.623904
k141_389330aa1	Duplodnaviria	Heunggongvirae	Uroviricota	Caudoviricetes	NA	NA	Franklinbayvirus	Colwellia phage 9A	NCBI RefSeq viral protein searching	3.60332	9.21186	4.55155	0.88247	1.47205
k141_211023aa0	Duplodnaviria	Heunggongvirae	Uroviricota	Caudoviricetes	NA	Autographiviridae	Panjvirus	Salmonella phage vB_SpuP_Spp16	NCBI RefSeq viral protein searching	6.05121	3.32964	3.36818	1.01855	2.22494
k141_73321aa11	Duplodnaviria	Heunggongvirae	Uroviricota	Caudoviricetes	NA	NA	NA	NA	marker VOG HMM searching	0.00252536	0	0.0167024	58.0095	2.25987
k141_483914aa41	Duplodnaviria	Heunggongvirae	Uroviricota	Caudoviricetes	NA	NA	NA	Salicola phage CGphi29	NCBI RefSeq viral protein searching	0	0	0	0.259871	20.5163
k141_188701aa0	Duplodnaviria	Heunggongvirae	Uroviricota	Caudoviricetes	NA	NA	Metrivirus	Acinetobacter phage vB_AbaM_ME3	NCBI RefSeq viral protein searching	3.84536	0.294969	0.102758	0	0
k141_454886aa0	Duplodnaviria	Heunggongvirae	Uroviricota	Caudoviricetes	NA	NA	Taranisvirus	Faecalibacterium phage FP_Taranis	NCBI RefSeq viral protein searching	2.36495	0.304543	0	0	0
k141_505962aa41	Duplodnaviria	Heunggongvirae	Uroviricota	Caudoviricetes	NA	NA	Taranisvirus	Faecalibacterium phage FP_Taranis	NCBI RefSeq viral protein searching	0	3.90361	216.604	110.146	75.1589
k141_559824aa41	Duplodnaviria	Heunggongvirae	Uroviricota	Caudoviricetes	NA	NA	Heilongjiangvirus	Lactobacillus phage Lb	NCBI RefSeq viral protein searching	139.433	35.9748	15.2511	18.3498	9.29888
k141_236492aa41	Duplodnaviria	Heunggongvirae	Uroviricota	Caudoviricetes	NA	NA	Smoothievirus	Gordonia phage ClubL	NCBI RefSeq viral protein searching	0	0	0	0.250817	2.95196
k141_89138aa6	Duplodnaviria	Heunggongvirae	Uroviricota	Caudoviricetes	NA	NA	NA	NA	marker VOG HMM searching	0	5.94242	3.83442	0.124361	0.513177
k141_181590aa6	Duplodnaviria	Heunggongvirae	Uroviricota	Caudoviricetes	NA	NA	Spbetavirus	Bacillus phage SPBc2	NCBI RefSeq viral protein searching	0	11.1608	5.63486	0.136601	0.424272
k141_55118aa6	Duplodnaviria	Heunggongvirae	Uroviricota	Caudoviricetes	NA	NA	Astrithrvirus	Salmonella phage astrithr	NCBI RefSeq viral protein searching	54.4692	33.1783	4.53775	0.879277	3.48108
k141_544918aa1	Duplodnaviria	Heunggongvirae	Uroviricota	Caudoviricetes	NA	NA	NA	Glutamicibacter phage Voltaire	NCBI RefSeq viral protein searching	0.0148581	2.89263	0.178672	0	0.107011
k141_734138aa0	Duplodnaviria	Heunggongvirae	Uroviricota	Caudoviricetes	NA	NA	NA	NA	marker VOG HMM searching	10.9282	1.45568	0.157391	1.65975	0.0972918
k141_139821aa0	Duplodnaviria	Heunggongvirae	Uroviricota	Caudoviricetes	NA	NA	Astrithrvirus	Salmonella phage astrithr	NCBI RefSeq viral protein searching	2.01488	4.13544	0.409281	0.510125	1.27466
k141_638565aa1	Duplodnaviria	Heunggongvirae	Uroviricota	Caudoviricetes	NA	Autographiviridae	Berlinvirus	Escherichia phage P483	NCBI RefSeq viral protein searching	4.22886	1.6422	0.423775	0.152833	0.33709
k141_83604aa41	Duplodnaviria	Heunggongvirae	Uroviricota	Caudoviricetes	NA	NA	Vhulanivirus	Paracoccus phage Shpa	NCBI RefSeq viral protein searching	0.0211024	0	0.203009	24.2779	19.3209
k141_111412aa6	Duplodnaviria	Heunggongvirae	Uroviricota	Caudoviricetes	NA	Chaseviridae	Shantouvirus	Aeromonas phage ZPAH14	NCBI RefSeq viral protein searching	0	1.69394	6.33007	0.871098	5.30412
k141_171904aa6	Varidnaviria	Bamfordvirae	Nucleocytoviricota	Megaviricetes	Algavirales	Phycodnaviridae	Chlorovirus	Only Syngen Nebraska virus 5	NCBI RefSeq viral protein searching	21.691	16.4357	12.6408	8.36359	3.29259
k141_748934aa0	Duplodnaviria	Heunggongvirae	Uroviricota	Caudoviricetes	NA	Herelleviridae	Shalavirus	Bacillus phage Shbh1	NCBI RefSeq viral protein searching	2.45464	0.593113	0.036897	0	0.0552462
k141_8402aa6	Duplodnaviria	Heunggongvirae	Uroviricota	Caudoviricetes	NA	NA	NA	Streptococcus phage Str-PAP-1	NCBI RefSeq viral protein searching	0	0	15.3313	0.0333995	0.0812495
k141_440500aa6	Duplodnaviria	Heunggongvirae	Uroviricota	Caudoviricetes	NA	NA	NA	NA	marker VOG HMM searching	0	6.93954	17.8151	0.787732	2.05797
k141_256366aa0	Varidnaviria	Bamfordvirae	Nucleocytoviricota	Megaviricetes	Imitervirales	Mimiviridae	NA	NA	marker VOG HMM searching	4.88352	6.42505	0.369052	0.495122	0.189951
k141_242109aa6	Duplodnaviria	Heunggongvirae	Uroviricota	Caudoviricetes	NA	NA	NA	NA	marker VOG HMM searching	0.987576	1.65145	5.78616	0.601519	0.325999
k141_779647aa1	Duplodnaviria	Heunggongvirae	Uroviricota	Caudoviricetes	NA	NA	NA	Clostridium phage phiCTC2B	NCBI RefSeq viral protein searching	0.997244	4.39903	0.327057	0.107842	0.116596
k141_75943aa1	Duplodnaviria	Heunggongvirae	Uroviricota	Caudoviricetes	NA	NA	NA	NA	marker VOG HMM searching	4.2602	15.7065	1.41324	2.87193	1.43178
k141_447929aa6	Duplodnaviria	Heunggongvirae	Uroviricota	Caudoviricetes	NA	NA	Carnodivirus	Carnobacterium phage cd4	NCBI RefSeq viral protein searching	0.0695653	2.71345	6.14856	0.893016	2.67734
k141_235563aa6	Duplodnaviria	Heunggongvirae	Uroviricota	Caudoviricetes	NA	NA	Kwaitsingvirus	Escherichia phage HK544	NCBI RefSeq viral protein searching	0	0.326415	22.7815	1.10355	0.503053
k141_792640aa1	Duplodnaviria	Heunggongvirae	Uroviricota	Caudoviricetes	NA	NA	Astrithrvirus	Salmonella phage astrithr	NCBI RefSeq viral protein searching	0.0226209	8.87031	3.23705	0.784827	1.41536
k141_526287aa41	Varidnaviria	Bamfordvirae	Nucleocytoviricota	Megaviricetes	Imitervirales	Mimiviridae	NA	NA	marker VOG HMM searching	0	0.105593	0.643746	17.0343	9.9831
k141_28446aa0	Duplodnaviria	Heunggongvirae	Uroviricota	Caudoviricetes	NA	NA	Shirahamavirus	Tenacibaculum phage PTm1	NCBI RefSeq viral protein searching	13.8726	5.25274	1.48285	1.78413	0.773556
k141_120008aa11	Duplodnaviria	Heunggongvirae	Uroviricota	Caudoviricetes	NA	NA	Perisivirus	Brucella phage Pr	NCBI RefSeq viral protein searching	0	0	0	13.223	4.813
k141_34072aa6	Duplodnaviria	Heunggongvirae	Uroviricota	Caudoviricetes	NA	NA	Peeveelvirus	Staphylococcus phage phiPVL108	NCBI RefSeq viral protein searching	0.0355028	6.51967	29.4154	0.427012	3.50519
k141_497556aa1	Duplodnaviria	Heunggongvirae	Uroviricota	Caudoviricetes	NA	NA	NA	Clostridium phage vB_CpeS-CP51	NCBI RefSeq viral protein searching	0.0252776	3.76939	0.759922	0.596362	0.705459
k141_414413aa0	Duplodnaviria	Heunggongvirae	Uroviricota	Caudoviricetes	NA	NA	NA	NA	marker VOG HMM searching	10.28	3.1741	2.78388	2.02203	4.18289
k141_431293aa0	Duplodnaviria	Heunggongvirae	Uroviricota	Caudoviricetes	NA	NA	Tsamsavirus	Bacillus phage Izhevsk	NCBI RefSeq viral protein searching	2.50881	0	0	0.0580285	0
[truncated: 4,330 more rows]

## Sheet: Table S2
Supplementary Table S2. Taxonomic assignments and RPKM-normalized abundance of virome-derived vOTUs across composting stages.
vOTU ID	Realm	Kingdom	Phylum	Class	Order	Family	Genus	Species	method	CM	D1	D6	D11	D41
k141_61438a0	Duplodnaviria	Heunggongvirae	Uroviricota	Caudoviricetes	NA	NA	NA	Mycobacterium phage LilSpotty	NCBI RefSeq viral protein searching	2.63441	2.04561	0.0455097	0	0.303259
k141_23735a6	Monodnaviria	Loebvirae	Hofneiviricota	Faserviricetes	Tubulavirales	Inoviridae	Tertilicivirus	Pseudomonas phage Pf3	NCBI RefSeq viral protein searching	0.625287	15.5289	5.22411	0.0575624	17.5878
k141_34627a6	Duplodnaviria	Heunggongvirae	Uroviricota	Caudoviricetes	NA	NA	NA	Deep-sea thermophilic phage D6E	NCBI RefSeq viral protein searching	0	0.123352	16.7447	28.0491	0.402502
k141_87548a11	Duplodnaviria	Heunggongvirae	Uroviricota	Caudoviricetes	NA	NA	NA	Bacillus phage vB_BanS_Athena	NCBI RefSeq viral protein searching	0	0	0.471004	0.699327	0.0150713
k141_63368a11	Duplodnaviria	Heunggongvirae	Uroviricota	Caudoviricetes	NA	NA	Sargevirus	Arthrobacter phage Sarge	NCBI RefSeq viral protein searching	0	0	0.311926	1.58147	0.101807
k141_415997a0	Duplodnaviria	Heunggongvirae	Uroviricota	Caudoviricetes	NA	NA	Myosmarvirus	Serratia phage MyoSmar	NCBI RefSeq viral protein searching	6.5454	1.42333	0.0601007	0.0275817	0.00490394
k141_18031a11	Duplodnaviria	Heunggongvirae	Uroviricota	Caudoviricetes	NA	NA	Syrbvirus	Microbacterium phage vB_MoxS-R1	NCBI RefSeq viral protein searching	0	0.00556241	0.00659997	2.03945	0.290805
k141_205573a6	Duplodnaviria	Heunggongvirae	Uroviricota	Caudoviricetes	NA	NA	NA	Pseudoalteromonas phage Pq0	NCBI RefSeq viral protein searching	0	0	16.8841	1.03983	0.0155142
k141_491534a0r	Duplodnaviria	Heunggongvirae	Uroviricota	Caudoviricetes	NA	NA	Jimmervirus	Brevibacillus phage Osiris	NCBI RefSeq viral protein searching	0.666376	0	0	0	0
k141_275866a1	Duplodnaviria	Heunggongvirae	Uroviricota	Caudoviricetes	NA	NA	Phifelvirus	Enterococcus phage phiFL2A	NCBI RefSeq viral protein searching	0.71428	1.17296	0.080575	0	0
k141_236279a0r	Duplodnaviria	Heunggongvirae	Uroviricota	Caudoviricetes	NA	NA	Archimedesvirus	Gordonia phage Archimedes	NCBI RefSeq viral protein searching	0.871554	0.187093	0.0184993	0	0.0553468
k141_288363a1	Duplodnaviria	Heunggongvirae	Uroviricota	Caudoviricetes	NA	NA	Yokohamavirus	Edwardsiella phage PEi21	NCBI RefSeq viral protein searching	0.149766	1.10883	0.0341729	0	0
k141_189579a0	Duplodnaviria	Heunggongvirae	Uroviricota	Caudoviricetes	NA	NA	Astrithrvirus	Salmonella phage astrithr	NCBI RefSeq viral protein searching	2.41016	0.274919	0.0585488	0	0
k141_205703a0r	Duplodnaviria	Heunggongvirae	Uroviricota	Caudoviricetes	NA	NA	Poushouvirus	Corynebacterium phage Poushou	NCBI RefSeq viral protein searching	0.883354	0.696066	0.0131096	0	0.106968
k141_362271a1	Duplodnaviria	Heunggongvirae	Uroviricota	Caudoviricetes	NA	NA	Agmunavirus	Brevibacterium phage AGM1	NCBI RefSeq viral protein searching	0	0.743923	0	0.0220156	0.360116
k141_146808a1	Duplodnaviria	Heunggongvirae	Uroviricota	Caudoviricetes	NA	NA	NA	Pseudoalteromonas phage Maelstrom	NCBI RefSeq viral protein searching	2.76963	6.89671	0.846534	0.0539577	0.019187
k141_630005a0r	Monodnaviria	Shotokuvirae	Cressdnaviricota	Arfiviricetes	Cremevirales	Smacoviridae	Porprismacovirus	Porcine associated porprismacovirus	NCBI RefSeq viral protein searching	1.23602	10.2652	0.11006	0	0.119739
k141_613871a0r	Duplodnaviria	Heunggongvirae	Uroviricota	Caudoviricetes	NA	NA	NA	NA	marker VOG HMM searching	3.96431	0.220475	0	0	0.00277212
k141_553840a0r	Duplodnaviria	Heunggongvirae	Uroviricota	Caudoviricetes	NA	NA	Magadivirus	Bacillus phage Mgbh1	NCBI RefSeq viral protein searching	9.25684	0.784466	0.0596662	0	0
k141_33784a6	Duplodnaviria	Heunggongvirae	Uroviricota	Caudoviricetes	NA	Pachyviridae	Gundelvirus	Tenacibaculum phage Gundel_1	NCBI RefSeq viral protein searching	0	0	48.4374	6.76719	1.53826
k141_265376a6	Duplodnaviria	Heunggongvirae	Uroviricota	Caudoviricetes	NA	NA	NA	Bacillus phage phBC6A51	NCBI RefSeq viral protein searching	0	0.0285884	56.0512	1.83693	0.0830341
k141_244168a0r	Duplodnaviria	Heunggongvirae	Uroviricota	Caudoviricetes	NA	NA	NA	NA	marker VOG HMM searching	4.32652	0.119435	0.0612815	0.00292954	0
k141_249998a1	Monodnaviria	Loebvirae	Hofneiviricota	Faserviricetes	Tubulavirales	Inoviridae	Tertilicivirus	Pseudomonas phage Pf3	NCBI RefSeq viral protein searching	840.518	38.6559	9.90395	0.950981	10.1727
k141_578996a0r	Monodnaviria	Loebvirae	Hofneiviricota	Faserviricetes	Tubulavirales	Inoviridae	Tertilicivirus	Pseudomonas phage Pf3	NCBI RefSeq viral protein searching	22.0787	314.731	27.133	0.0617353	687.821
k141_120056a6	Duplodnaviria	Heunggongvirae	Uroviricota	Caudoviricetes	NA	NA	Magadivirus	Bacillus phage Mgbh1	NCBI RefSeq viral protein searching	0.0405625	0.0748835	52.8519	1.07604	0.199372
k141_44914a0r	Duplodnaviria	Heunggongvirae	Uroviricota	Caudoviricetes	NA	NA	Psavirus	Listeria phage LP-030-2	NCBI RefSeq viral protein searching	3.03421	0.924253	0.0996959	0	0.0180772
k141_168010a41	Duplodnaviria	Heunggongvirae	Uroviricota	Caudoviricetes	NA	NA	NA	NA	marker VOG HMM searching	0.00254095	0	0	1.20444	2.85927
k141_65141a1	Duplodnaviria	Heunggongvirae	Uroviricota	Caudoviricetes	NA	NA	Astrithrvirus	Salmonella phage astrithr	NCBI RefSeq viral protein searching	2.50172	36.4622	5.1651	0.0140843	1.72035
k141_448503a6	Duplodnaviria	Heunggongvirae	Uroviricota	Caudoviricetes	NA	Herelleviridae	Sciuriunavirus	Staphylococcus phage vB_SscM-1	NCBI RefSeq viral protein searching	0	0	12.2645	0.277121	0.203375
k141_371316a6	Duplodnaviria	Heunggongvirae	Uroviricota	Caudoviricetes	NA	NA	NA	Pseudomonas phage AF	NCBI RefSeq viral protein searching	3.25023	4.59996	1.81037	0	0.029251
k141_219490a0	Duplodnaviria	Heunggongvirae	Uroviricota	Caudoviricetes	NA	Herelleviridae	Bequatrovirus	Bacillus phage BigBertha	NCBI RefSeq viral protein searching	10.0223	10.4447	0.690684	0	0
k141_262999a6	Duplodnaviria	Heunggongvirae	Uroviricota	Caudoviricetes	NA	NA	Rahariannevirus	Ralstonia phage Raharianne	NCBI RefSeq viral protein searching	0.0051936	0.115856	457.805	29.803	1.84881
k141_6006a1	Duplodnaviria	Heunggongvirae	Uroviricota	Caudoviricetes	NA	NA	NA	Mannheimia phage vB_MhS_535AP2	NCBI RefSeq viral protein searching	0.0780586	1.46108	0.273103	0	0.00968868
k141_442635a6	Duplodnaviria	Heunggongvirae	Uroviricota	Caudoviricetes	NA	NA	Kunmingvirus	Aeromonas phage 4_D05	NCBI RefSeq viral protein searching	0	0.822593	1.1134	0.608294	0.0471939
k141_423616a0	Duplodnaviria	Heunggongvirae	Uroviricota	Caudoviricetes	NA	Schitoviridae	Exceevirus	Acinetobacter phage VB_ApiP_XC38	NCBI RefSeq viral protein searching	7.72061	0.405002	0.00425264	0	0.00693991
k141_423499a0r	Duplodnaviria	Heunggongvirae	Uroviricota	Caudoviricetes	NA	NA	Triavirus	Staphylococcus phage phi2958PVL	NCBI RefSeq viral protein searching	10.929	0.211403	0.00836119	0	0
k141_349070a0r	Duplodnaviria	Heunggongvirae	Uroviricota	Caudoviricetes	NA	NA	NA	NA	marker VOG HMM searching	1.74707	0.0250412	0.0132054	0	0
k141_618a1	Duplodnaviria	Heunggongvirae	Uroviricota	Caudoviricetes	NA	NA	Kungbxnavirus	Tenacibaculum phage pT24	NCBI RefSeq viral protein searching	0.644228	1.65464	0.0298977	0	0
k141_297796a0r	Duplodnaviria	Heunggongvirae	Uroviricota	Caudoviricetes	NA	NA	NA	Klebsiella phage vB_KleM_KB2	NCBI RefSeq viral protein searching	11.1002	0.529319	0.0617757	0	0
k141_443198a0	Duplodnaviria	Heunggongvirae	Uroviricota	Caudoviricetes	NA	NA	Astrithrvirus	Salmonella phage astrithr	NCBI RefSeq viral protein searching	6.86954	2.34073	0.318391	0	0
k141_181612a0r	Duplodnaviria	Heunggongvirae	Uroviricota	Caudoviricetes	NA	NA	Pepyhexavirus	Rhodococcus phage ReqiPepy6	NCBI RefSeq viral protein searching	56.5603	11.4008	2.35402	0.0217368	0.015459
k141_181984a0r	Monodnaviria	Sangervirae	Phixviricota	Malgrandaviricetes	Petitvirales	Microviridae	NA	NA	marker VOG HMM searching	0.509511	0.0279947	0	0	0
k141_227130a1	Duplodnaviria	Heunggongvirae	Uroviricota	Caudoviricetes	NA	NA	Gorganvirus	Proteus phage VB_PmiS-Isfahan	NCBI RefSeq viral protein searching	22.4564	10.7423	0.344208	0	0.0170217
k141_373002a0r	Duplodnaviria	Heunggongvirae	Uroviricota	Caudoviricetes	NA	Herelleviridae	NA	Bacillus phage SP-10	NCBI RefSeq viral protein searching	1.16696	0.0445642	0	0.0404442	0
k141_77793a6	Duplodnaviria	Heunggongvirae	Uroviricota	Caudoviricetes	NA	NA	NA	Bacillus phage vB_BhaS-171	NCBI RefSeq viral protein searching	0	0	13.7297	0.144438	0.00453188
k141_57687a0	Duplodnaviria	Heunggongvirae	Uroviricota	Caudoviricetes	Crassvirales	Steigviridae	Kahnovirus	uncultured phage cr44_1	NCBI RefSeq viral protein searching	0.977982	0.0273557	0	0	0
k141_88595a11	Duplodnaviria	Heunggongvirae	Uroviricota	Caudoviricetes	NA	NA	NA	Brucella phage BiPBO1	NCBI RefSeq viral protein searching	0	0	0	6.01046	0.100927
k141_56779a0	Duplodnaviria	Heunggongvirae	Uroviricota	Caudoviricetes	NA	NA	Spbetavirus	Bacillus phage SPBc2	NCBI RefSeq viral protein searching	2.60556	0.11723	0.0493569	0	0
k141_239188a0r	Duplodnaviria	Heunggongvirae	Uroviricota	Caudoviricetes	NA	NA	NA	Listeria phage P40	NCBI RefSeq viral protein searching	19.9478	5.29066	0.615444	0.0368403	0
k141_1854a0r	Duplodnaviria	Heunggongvirae	Uroviricota	Caudoviricetes	NA	NA	Svunavirus	Geobacillus phage GBSV1	NCBI RefSeq viral protein searching	3.46876	2.30753	0.128983	0	0
k141_75727a11	Duplodnaviria	Heunggongvirae	Uroviricota	Caudoviricetes	NA	NA	Perisivirus	Brucella phage Pr	NCBI RefSeq viral protein searching	0	0	0	1.16712	0.0883019
k141_44534a0	Monodnaviria	Loebvirae	Hofneiviricota	Faserviricetes	Tubulavirales	Inoviridae	NA	NA	marker VOG HMM searching	16.9154	55.8486	5.78284	0.0125926	139.847
k141_571875a0r	Riboviria	Orthornavirae	Lenarviricota	Leviviricetes	NA	NA	NA	Hafnia phage yong1	NCBI RefSeq viral protein searching	11.0762	1.31619	0.429169	0.0547101	0.291818
k141_158350a0r	Duplodnaviria	Heunggongvirae	Uroviricota	Caudoviricetes	NA	NA	Obolenskvirus	Acinetobacter phage AbP2	NCBI RefSeq viral protein searching	13.5612	3.73072	0.532913	0.381314	0.0280537
k141_312011a1	Duplodnaviria	Heunggongvirae	Uroviricota	Caudoviricetes	NA	NA	Abouovirus	Brevibacillus phage Davies	NCBI RefSeq viral protein searching	30.0345	7.80861	0.457654	0.114301	0
k141_536321a0r	Duplodnaviria	Heunggongvirae	Uroviricota	Caudoviricetes	NA	Casjensviridae	Zhonglingvirus	Salmonella phage SAP012	NCBI RefSeq viral protein searching	0.193536	0	0	0	0
k141_22141a6	Duplodnaviria	Heunggongvirae	Uroviricota	Caudoviricetes	NA	NA	Svunavirus	Bacillus phage 1	NCBI RefSeq viral protein searching	0.092654	0.605806	1.5705	0.032341	0.0345008
k141_461208a0r	Duplodnaviria	Heunggongvirae	Uroviricota	Caudoviricetes	NA	NA	Obolenskvirus	Acinetobacter phage AbP2	NCBI RefSeq viral protein searching	0.489366	0.17029	0.0957098	0	0
k141_79945a11	Duplodnaviria	Heunggongvirae	Uroviricota	Caudoviricetes	NA	NA	NA	Pseudoalteromonas phage PH1	NCBI RefSeq viral protein searching	0.109637	3.11103	3.69134	2.65333	0.317526
k141_255271a0	Duplodnaviria	Heunggongvirae	Uroviricota	Caudoviricetes	NA	NA	Seahorsevirus	Vibrio phage Seahorse	NCBI RefSeq viral protein searching	18.3257	0.719267	0.251833	0.037454	0.0114158
k141_386975a1	Duplodnaviria	Heunggongvirae	Uroviricota	Caudoviricetes	NA	NA	NA	Tsukamurella phage TPA4	NCBI RefSeq viral protein searching	6.5679	17.1059	0.89317	0	1.86401
k141_626517a0r	Duplodnaviria	Heunggongvirae	Uroviricota	Caudoviricetes	NA	NA	NA	NA	marker VOG HMM searching	3.59988	0.328411	0.0177122	0	0
k141_125156a11	Monodnaviria	Loebvirae	Hofneiviricota	Faserviricetes	Tubulavirales	Inoviridae	NA	NA	marker VOG HMM searching	0	0	0	2.50699	10.5288
k141_452823a0r	Monodnaviria	Loebvirae	Hofneiviricota	Faserviricetes	Tubulavirales	Inoviridae	NA	NA	marker VOG HMM searching	1.75065	7.39416	2.6403	0	23.4675
k141_10853a1	Duplodnaviria	Heunggongvirae	Uroviricota	Caudoviricetes	NA	NA	NA	NA	marker VOG HMM searching	0	1.36955	0.246553	0	0
k141_498196a0r	Duplodnaviria	Heunggongvirae	Uroviricota	Caudoviricetes	NA	NA	NA	NA	marker VOG HMM searching	3.90659	7.93839	0.0657245	0	0.0083794
k141_51722a0	Duplodnaviria	Heunggongvirae	Uroviricota	Caudoviricetes	NA	NA	Yokohamavirus	Edwardsiella phage PEi21	NCBI RefSeq viral protein searching	21.5429	2.21328	0.168341	0	0
k141_62044a41	Duplodnaviria	Heunggongvirae	Uroviricota	Caudoviricetes	NA	NA	NA	Acinetobacter phage vB_AbaS_TRS1	NCBI RefSeq viral protein searching	0.216247	0.0316841	0	0	0.674853
k141_377849a0r	Duplodnaviria	Heunggongvirae	Uroviricota	Caudoviricetes	NA	Salasmaviridae	Gaunavirus	Bacillus phage GA1	NCBI RefSeq viral protein searching	2.77408	0.320082	0	0	0
k141_82422a1	Duplodnaviria	Heunggongvirae	Uroviricota	Caudoviricetes	NA	NA	Waukeshavirus	Bacillus phage Waukesha92	NCBI RefSeq viral protein searching	44.0486	60.2089	0.49942	0	0.0370458
k141_295855a0r	Duplodnaviria	Heunggongvirae	Uroviricota	Caudoviricetes	NA	NA	Muminvirus	Flavobacterium phage vB_FspS_snusmum6-1	NCBI RefSeq viral protein searching	9.92026	0.752463	0.315113	0.120511	0.28283
k141_339889a0	Duplodnaviria	Heunggongvirae	Uroviricota	Caudoviricetes	NA	NA	Yokohamavirus	Edwardsiella phage PEi21	NCBI RefSeq viral protein searching	16.5097	1.05484	0.00985512	0	0
k141_156503a6	Duplodnaviria	Heunggongvirae	Uroviricota	Caudoviricetes	NA	NA	Halcyonevirus	Paenibacillus phage C7Cdelta	NCBI RefSeq viral protein searching	0	0	14.1071	1.64189	0.0372666
k141_77199a0r	Monodnaviria	Loebvirae	Hofneiviricota	Faserviricetes	Tubulavirales	Inoviridae	NA	NA	marker VOG HMM searching	0.581512	0	0	0	0
k141_654a11	Duplodnaviria	Heunggongvirae	Uroviricota	Caudoviricetes	NA	NA	NA	Burkholderia phage BcepB1A	NCBI RefSeq viral protein searching	0	0.00877359	93.3841	6.1072	0.318532
k141_316116a0	Duplodnaviria	Heunggongvirae	Uroviricota	Caudoviricetes	NA	NA	Ashduovirus	Lactobacillus phage A2	NCBI RefSeq viral protein searching	2.58147	0.0953143	0.00942445	0	0
k141_362019a1	Duplodnaviria	Heunggongvirae	Uroviricota	Caudoviricetes	NA	NA	NA	NA	marker VOG HMM searching	2.86997	5.73244	0.121066	0	0
k141_212615a0	Duplodnaviria	Heunggongvirae	Uroviricota	Caudoviricetes	Crassvirales	Steigviridae	Kehishuvirus	uncultured phage cr112_1	NCBI RefSeq viral protein searching	1.43776	0.309949	0.00835827	0	0
k141_314745a1	Duplodnaviria	Heunggongvirae	Uroviricota	Caudoviricetes	NA	NA	NA	Aggregatibacter phage S1249	NCBI RefSeq viral protein searching	0.0112662	1.85456	0.431873	0	0
k141_492356a6	Duplodnaviria	Heunggongvirae	Uroviricota	Caudoviricetes	NA	NA	NA	Lactococcus phage 63301	NCBI RefSeq viral protein searching	0	0.0127729	17.2242	0.678135	0.0432816
k141_300646a0r	Duplodnaviria	Heunggongvirae	Uroviricota	Caudoviricetes	NA	NA	Halcyonevirus	Paenibacillus phage Unity	NCBI RefSeq viral protein searching	2.98845	3.66386	0.631057	0.0107262	0
k141_284364a0	Duplodnaviria	Heunggongvirae	Uroviricota	Caudoviricetes	NA	NA	NA	NA	marker VOG HMM searching	0.919846	0.0465502	0	0	0
k141_588911a0r	Duplodnaviria	Heunggongvirae	Uroviricota	Caudoviricetes	NA	NA	NA	Clostridium phage phiCT19406C	NCBI RefSeq viral protein searching	0.383762	0.147598	0.0218913	0	0
k141_428162a6	Duplodnaviria	Heunggongvirae	Uroviricota	Caudoviricetes	NA	NA	NA	Vibrio phage X29	NCBI RefSeq viral protein searching	0	0	4.30829	0.265515	0.0232806
k141_346977a0	Duplodnaviria	Heunggongvirae	Uroviricota	Caudoviricetes	NA	NA	Larmunavirus	Lactobacillus phage Lrm1	NCBI RefSeq viral protein searching	4.70541	16.2038	3.93438	0.10877	0.0928272
k141_37975a0r	Duplodnaviria	Heunggongvirae	Uroviricota	Caudoviricetes	NA	NA	NA	NA	marker VOG HMM searching	0.695122	0.808792	0.1866	0	0
k141_104387a0	Monodnaviria	Sangervirae	Phixviricota	Malgrandaviricetes	Petitvirales	Microviridae	NA	Alces alces faeces associated microvirus MP10 5560	NCBI RefSeq viral protein searching	0.880931	0	0	0	0
k141_388450a0r	Duplodnaviria	Heunggongvirae	Uroviricota	Caudoviricetes	NA	NA	NA	NA	marker VOG HMM searching	0.725762	0.124876	0.0174317	0	0
k141_6525a6	Duplodnaviria	Heunggongvirae	Uroviricota	Caudoviricetes	NA	NA	NA	Bacillus phage phBC6A51	NCBI RefSeq viral protein searching	0.00388731	0.0358824	47.1134	9.47912	0.141854
k141_354773a1	Duplodnaviria	Heunggongvirae	Uroviricota	Caudoviricetes	NA	NA	NA	NA	marker VOG HMM searching	4.03327	1.93023	0.167326	0	0
k141_35906a6	Duplodnaviria	Heunggongvirae	Uroviricota	Caudoviricetes	NA	NA	Magadivirus	Bacillus phage Mgbh1	NCBI RefSeq viral protein searching	0	0.015313	4.46966	0.347432	0.103777
k141_265772a1	Duplodnaviria	Heunggongvirae	Uroviricota	Caudoviricetes	NA	NA	NA	Pseudoalteromonas phage H103	NCBI RefSeq viral protein searching	3.93295	3.01051	0.491488	0	0
k141_226078a0	Duplodnaviria	Heunggongvirae	Uroviricota	Caudoviricetes	NA	Zierdtviridae	Ceetrepovirus	Corynebacterium phage Kimchi1738	NCBI RefSeq viral protein searching	3.0976	0.415411	0.00929996	0	0.0986484
k141_421568a0r	Duplodnaviria	Heunggongvirae	Uroviricota	Caudoviricetes	NA	NA	Larmunavirus	Lactobacillus phage Lrm1	NCBI RefSeq viral protein searching	0.725695	0.0579283	0	0	0
k141_21452a11	Duplodnaviria	Heunggongvirae	Uroviricota	Caudoviricetes	NA	Herelleviridae	Sciuriunavirus	Staphylococcus phage vB_SscM-1	NCBI RefSeq viral protein searching	0.0123077	0.00946732	4.23494	20.535	0.409407
k141_442984a0r	Duplodnaviria	Heunggongvirae	Uroviricota	Caudoviricetes	NA	NA	NA	Psychrobacter phage Psymv2	NCBI RefSeq viral protein searching	0.566219	0.419111	0	0	0
k141_301089a0	Duplodnaviria	Heunggongvirae	Uroviricota	Caudoviricetes	NA	NA	Lanavirus	Pseudomonas phage Lana	NCBI RefSeq viral protein searching	1.56569	0.0570113	0	0	0
k141_144377a41	Duplodnaviria	Heunggongvirae	Uroviricota	Caudoviricetes	Crassvirales	Steigviridae	Kahnovirus	uncultured phage cr85_1	NCBI RefSeq viral protein searching	0.052403	0.0906962	2.23598	47.7862	21.9617
k141_142809a0r	Duplodnaviria	Heunggongvirae	Uroviricota	Caudoviricetes	NA	NA	NA	Streptococcus phage EJ-1	NCBI RefSeq viral protein searching	1.254	0.179841	0.0387976	0	0
k141_190123a0r	Duplodnaviria	Heunggongvirae	Uroviricota	Caudoviricetes	NA	NA	NA	Pseudoalteromonas phage Pq0	NCBI RefSeq viral protein searching	1.32145	2.35244	0.964875	0.0702866	0
k141_61844a6	Duplodnaviria	Heunggongvirae	Uroviricota	Caudoviricetes	NA	NA	Gofduovirus	Edwardsiella phage Edno5	NCBI RefSeq viral protein searching	0	0.0072182	16.2642	3.17717	0.12579
k141_63446a1	Duplodnaviria	Heunggongvirae	Uroviricota	Caudoviricetes	NA	NA	Spizizenvirus	Bacillus phage phi105	NCBI RefSeq viral protein searching	43.3433	3.32744	0.114025	0	0
k141_257973a0	Duplodnaviria	Heunggongvirae	Uroviricota	Caudoviricetes	NA	Straboviridae	Bragavirus	Proteus phage PM2	NCBI RefSeq viral protein searching	12.6697	0.29437	0.0873198	0	0.0203568
k141_463265a6	Duplodnaviria	Heunggongvirae	Uroviricota	Caudoviricetes	NA	NA	NA	Staphylococcus phage SPbeta-like	NCBI RefSeq viral protein searching	0	0	28.4358	0.139381	0.00675861
k141_284785a1	Duplodnaviria	Heunggongvirae	Uroviricota	Caudoviricetes	NA	NA	Phapecoctavirus	Escherichia phage nieznany	NCBI RefSeq viral protein searching	0.858269	1.25243	0.299514	0.0176224	0.0281988
k141_143352a0r	Duplodnaviria	Heunggongvirae	Uroviricota	Caudoviricetes	NA	NA	NA	NA	marker VOG HMM searching	1.94279	0.246142	0.0417222	0	0
k141_41716a41	Monodnaviria	Loebvirae	Hofneiviricota	Faserviricetes	Tubulavirales	Inoviridae	Tertilicivirus	Pseudomonas phage Pf3	NCBI RefSeq viral protein searching	1.67041	36.181	17.0257	0.105531	796.347
k141_87392a1	Duplodnaviria	Heunggongvirae	Uroviricota	Caudoviricetes	NA	NA	Kamchatkavirus	Aeribacillus phage AP45	NCBI RefSeq viral protein searching	0.0111304	13.8906	1.15607	0.00621614	0.0265251
k141_431431a0	Duplodnaviria	Heunggongvirae	Uroviricota	Caudoviricetes	Crassvirales	Intestiviridae	Dabirmavirus	uncultured phage cr9_1	NCBI RefSeq viral protein searching	1.32435	0.00720788	0.0399111	0	0
k141_18502a0	Duplodnaviria	Heunggongvirae	Uroviricota	Caudoviricetes	NA	NA	NA	Acinetobacter phage YMC13/03/R2096	NCBI RefSeq viral protein searching	16.6075	13.0298	1.01912	0.0578665	0.217874
k141_339991a6	Duplodnaviria	Heunggongvirae	Uroviricota	Caudoviricetes	NA	NA	Majavirus	NA	vContact2 clustering	0	0	3.47163	0.321114	0.843219
k141_149647a6	Duplodnaviria	Heunggongvirae	Uroviricota	Caudoviricetes	NA	NA	Cecivirus	Bacillus phage 250	NCBI RefSeq viral protein searching	0	0.0089986	5.46668	0.00816666	0
k141_114885a6	Duplodnaviria	Heunggongvirae	Uroviricota	Caudoviricetes	NA	NA	Triavirus	Staphylococcus phage phiSLT	NCBI RefSeq viral protein searching	0	0	15.2988	0.299627	0
k141_104073a11	Duplodnaviria	Heunggongvirae	Uroviricota	Caudoviricetes	NA	NA	Stanholtvirus	Burkholderia phage phi1026b	NCBI RefSeq viral protein searching	0.0777885	0.129646	0	0.561146	0.0289655
k141_240238a1	Monodnaviria	Loebvirae	Hofneiviricota	Faserviricetes	Tubulavirales	Inoviridae	Tertilicivirus	Pseudomonas phage Pf3	NCBI RefSeq viral protein searching	0.0831471	2.27052	0.317783	0.0145113	3.93589
k141_242153a0	Duplodnaviria	Heunggongvirae	Uroviricota	Caudoviricetes	NA	NA	Vieuvirus	Acinetobacter phage YMC11/11/R3177	NCBI RefSeq viral protein searching	2.11617	0.0197309	0.0117057	0	0.0382052
k141_104026a0r	Duplodnaviria	Heunggongvirae	Uroviricota	Caudoviricetes	NA	NA	NA	Lactococcus phage 63301	NCBI RefSeq viral protein searching	20.2084	1.11789	0.215093	0	0.00731276
k141_119565a0r	Duplodnaviria	Heunggongvirae	Uroviricota	Caudoviricetes	NA	NA	NA	NA	marker VOG HMM searching	3.58605	1.62646	0.0336209	0	0.0192032
k141_533100a0r	Duplodnaviria	Heunggongvirae	Uroviricota	Caudoviricetes	NA	NA	Jacevirus	Gordonia phage Jace	NCBI RefSeq viral protein searching	1.43321	0.448855	0.00934352	0.0142932	0
k141_139340a1	Duplodnaviria	Heunggongvirae	Uroviricota	Caudoviricetes	NA	NA	NA	NA	marker VOG HMM searching	0.0362662	1.63753	0.00993007	0	0
k141_124146a6	Duplodnaviria	Heunggongvirae	Uroviricota	Caudoviricetes	NA	NA	Ponsvirus	Gordonia phage Vine	NCBI RefSeq viral protein searching	0	0.405996	2.13998	0.00708578	0.264564
k141_349481a0r	Duplodnaviria	Heunggongvirae	Uroviricota	Caudoviricetes	NA	Drexlerviridae	Nouzillyvirus	Escherichia phage vB_EcoS_ESCO41	NCBI RefSeq viral protein searching	11.7499	10.0647	2.73763	0.0412194	0.043972
k141_308174a0r	Duplodnaviria	Heunggongvirae	Uroviricota	Caudoviricetes	NA	NA	NA	Pseudomonas phage PHB09	NCBI RefSeq viral protein searching	1.63429	1.23685	0.0641557	0	0.11124
k141_125377a0	Duplodnaviria	Heunggongvirae	Uroviricota	Caudoviricetes	NA	Rountreeviridae	Rosenblumvirus	Staphylococcus phage GRCS	NCBI RefSeq viral protein searching	3.30419	0.346588	0.0304621	0	0
k141_245306a6	Duplodnaviria	Heunggongvirae	Uroviricota	Caudoviricetes	NA	NA	Magadivirus	Bacillus phage Mgbh1	NCBI RefSeq viral protein searching	0.0066098	0	59.5858	18.3973	0.945115
k141_286732a0r	Duplodnaviria	Heunggongvirae	Uroviricota	Caudoviricetes	NA	NA	NA	NA	marker VOG HMM searching	4.60588	0.29016	0.0608465	0.00117823	0
k141_99370a11	Duplodnaviria	Heunggongvirae	Uroviricota	Caudoviricetes	NA	NA	Tandoganvirus	Anoxybacillus phage A403	NCBI RefSeq viral protein searching	0.0434473	0	44.2809	236.074	8.70383
k141_299457a0r	Duplodnaviria	Heunggongvirae	Uroviricota	Caudoviricetes	NA	NA	Denvervirus	Enterococcus phage 9183	NCBI RefSeq viral protein searching	1.35544	0	0	0	0
k141_118953a0	Duplodnaviria	Heunggongvirae	Uroviricota	Caudoviricetes	NA	NA	Jimmervirus	Brevibacillus phage Osiris	NCBI RefSeq viral protein searching	26.2277	6.31065	0.162955	0.0623201	0
k141_598164a0r	Duplodnaviria	Heunggongvirae	Uroviricota	Caudoviricetes	NA	NA	NA	Lactococcus phage 63301	NCBI RefSeq viral protein searching	18.9034	5.3998	0.600893	0.00574511	0.177734
k141_339723a0	Duplodnaviria	Heunggongvirae	Uroviricota	Caudoviricetes	NA	Assiduviridae	Nekkelsvirus	Cellulophaga phage Nekkels_1	NCBI RefSeq viral protein searching	3.67977	0.104641	0.012416	0	0.0101309
k141_431599a0r	Duplodnaviria	Heunggongvirae	Uroviricota	Caudoviricetes	NA	NA	Skatevirus	Salmonella virus KFS-SE2	NCBI RefSeq viral protein searching	1.94525	0.977711	0.322806	0.138885	0.0246933
k141_17918a1	Duplodnaviria	Heunggongvirae	Uroviricota	Caudoviricetes	NA	NA	NA	NA	marker VOG HMM searching	2.20147	1.43372	0.741445	0.00245503	0.00785695
k141_58365a41	Duplodnaviria	Heunggongvirae	Uroviricota	Caudoviricetes	NA	Kyanoviridae	Potamoivirus	Synechococcus phage ACG-2014j	NCBI RefSeq viral protein searching	0.0198394	0.53413	0.190129	0	3.413
k141_464136a0r	Duplodnaviria	Heunggongvirae	Uroviricota	Caudoviricetes	NA	NA	NA	Enterococcus phage phiFL4A	NCBI RefSeq viral protein searching	0.468741	0.19286	0	0	0
k141_251223a0r	Duplodnaviria	Heunggongvirae	Uroviricota	Caudoviricetes	NA	NA	NA	Enterococcus phage phiFL4A	NCBI RefSeq viral protein searching	0.842657	0.13774	0	0	0.0156887
k141_136927a41	Duplodnaviria	Heunggongvirae	Uroviricota	Caudoviricetes	NA	NA	Fionnbharthvirus	Mycobacterium phage Patt	NCBI RefSeq viral protein searching	0.0170531	0.0065588	1.37745	0.630957	0.704842
k141_237596a0r	Duplodnaviria	Heunggongvirae	Uroviricota	Caudoviricetes	NA	NA	Cequinquevirus	Lactobacillus phage c5	NCBI RefSeq viral protein searching	1.01749	1.03494	0.00767493	0.00587036	0
k141_284306a0	Duplodnaviria	Heunggongvirae	Uroviricota	Caudoviricetes	NA	Chaseviridae	Carltongylesvirus	Escherichia phage ST32	NCBI RefSeq viral protein searching	55.9719	1.65088	0.110356	0	0
k141_107116a0r	Duplodnaviria	Heunggongvirae	Uroviricota	Caudoviricetes	NA	NA	Midgardsormrvirus	Erwinia phage Midgardsormr38	NCBI RefSeq viral protein searching	1.57429	0.452098	5.5367	0	0.00781608
k141_261212a6	Duplodnaviria	Heunggongvirae	Uroviricota	Caudoviricetes	NA	Herelleviridae	Bastillevirus	Bacillus phage Hoody T	NCBI RefSeq viral protein searching	0	0	5.98452	0.0351568	0.00750092
k141_295049a6	Monodnaviria	Loebvirae	Hofneiviricota	Faserviricetes	Tubulavirales	Inoviridae	Tertilicivirus	Pseudomonas phage Pf3	NCBI RefSeq viral protein searching	15.9465	300.523	37.8228	0.0550832	66.812
k141_101627a0r	Duplodnaviria	Heunggongvirae	Uroviricota	Caudoviricetes	NA	NA	Lanavirus	Pseudomonas phage Lana	NCBI RefSeq viral protein searching	0.31985	37.3693	0.12564	0	0.120607
k141_9906a41	Duplodnaviria	Heunggongvirae	Uroviricota	Caudoviricetes	NA	Forsetiviridae	Freyavirus	Polaribacter phage Freya_1	NCBI RefSeq viral protein searching	0.114083	0.333469	6.94507	16.8283	4.29899
k141_46528a41	Duplodnaviria	Heunggongvirae	Uroviricota	Caudoviricetes	NA	NA	NA	NA	marker VOG HMM searching	0.0056559	0.0177372	0.0123098	2.85378	7.58174
k141_367493a1	Duplodnaviria	Heunggongvirae	Uroviricota	Caudoviricetes	NA	NA	Nipunavirus	Pseudomonas phage PaMx25	NCBI RefSeq viral protein searching	0.651331	1.21675	0.106156	0.0162392	0
k141_509438a0r	Duplodnaviria	Heunggongvirae	Uroviricota	Caudoviricetes	NA	NA	NA	NA	marker VOG HMM searching	4.35129	0.19482	0.0990686	0.00265877	0.00283633
k141_108452a1	Duplodnaviria	Heunggongvirae	Uroviricota	Caudoviricetes	NA	NA	NA	Acinetobacter phage vB_AbaS_TRS1	NCBI RefSeq viral protein searching	12.0527	0.792445	0.0616564	0	0.083848
k141_59451a6	Duplodnaviria	Heunggongvirae	Uroviricota	Caudoviricetes	NA	Autographiviridae	Wuhanvirus	Pasteurella phage vB_PmuP_PHB02	NCBI RefSeq viral protein searching	0	0	2.12914	0.0113092	0.0241289
k141_380977a6	Duplodnaviria	Heunggongvirae	Uroviricota	Caudoviricetes	NA	NA	Halcyonevirus	Paenibacillus phage C7Cdelta	NCBI RefSeq viral protein searching	0	0	65.1676	0.0986429	0.0161893
k141_35691a11	Duplodnaviria	Heunggongvirae	Uroviricota	Caudoviricetes	NA	NA	NA	Vibrio phage pYD21-A	NCBI RefSeq viral protein searching	0.0649201	0.0499378	48.0539	30.7593	16.5203
k141_218542a0r	Duplodnaviria	Heunggongvirae	Uroviricota	Caudoviricetes	NA	NA	NA	NA	marker VOG HMM searching	0.739591	0.437369	0.0117057	0.0149223	0
k141_71548a41	Duplodnaviria	Heunggongvirae	Uroviricota	Caudoviricetes	NA	NA	NA	Idiomarinaceae phage 1N2-2	NCBI RefSeq viral protein searching	0	0.139932	0.0683667	0.171816	1.04396
k141_152173a41	Duplodnaviria	Heunggongvirae	Uroviricota	Caudoviricetes	NA	NA	Brigitvirus	Faecalibacterium phage FP_Brigit	NCBI RefSeq viral protein searching	0.0184183	0	0.00840523	0	1.93404
k141_58298a0r	Duplodnaviria	Heunggongvirae	Uroviricota	Caudoviricetes	Crassvirales	Steigviridae	Kehishuvirus	uncultured phage cr112_1	NCBI RefSeq viral protein searching	1.34794	0.0562365	0.0375336	0.019139	0
k141_334754a1	Duplodnaviria	Heunggongvirae	Uroviricota	Caudoviricetes	NA	NA	Gorganvirus	Proteus phage VB_PmiS-Isfahan	NCBI RefSeq viral protein searching	6.63005	1.10833	0.435058	0.0226885	0
k141_162347a1	Duplodnaviria	Heunggongvirae	Uroviricota	Caudoviricetes	NA	NA	NA	NA	marker VOG HMM searching	37.9387	37.9597	2.29884	0.0400758	0.010688
k141_22033a0r	Duplodnaviria	Heunggongvirae	Uroviricota	Caudoviricetes	NA	NA	NA	NA	marker VOG HMM searching	2.13885	7.13947	1.3123	0.00499377	0.0372908
k141_1706a6	Duplodnaviria	Heunggongvirae	Uroviricota	Caudoviricetes	NA	NA	Magadivirus	Bacillus phage Mgbh1	NCBI RefSeq viral protein searching	0	0	18.87	0.0295914	0.0552431
k141_532345a0r	Duplodnaviria	Heunggongvirae	Uroviricota	Caudoviricetes	NA	NA	NA	NA	marker VOG HMM searching	4.3668	0.47794	0.472576	0.00281658	0
k141_131543a41	Duplodnaviria	Heunggongvirae	Uroviricota	Caudoviricetes	NA	NA	NA	Pseudomonas phage vB_Pae_LC3I3	NCBI RefSeq viral protein searching	0.12593	0.457919	0.198526	1.22277	4.00708
k141_465949a0r	Duplodnaviria	Heunggongvirae	Uroviricota	Caudoviricetes	NA	NA	Midgardsormrvirus	Erwinia phage Midgardsormr38	NCBI RefSeq viral protein searching	2.89495	0.369909	0	0	0
k141_199812a0r	Duplodnaviria	Heunggongvirae	Uroviricota	Caudoviricetes	NA	NA	Saphexavirus	Streptococcus phage SP-QS1	NCBI RefSeq viral protein searching	1.71349	0.134718	0.00864035	0	0
k141_263205a6	Monodnaviria	Loebvirae	Hofneiviricota	Faserviricetes	Tubulavirales	Inoviridae	Tertilicivirus	Pseudomonas phage Pf3	NCBI RefSeq viral protein searching	0.0313616	0.00964958	53.5122	5.55879	4.42124
k141_113309a1	Duplodnaviria	Heunggongvirae	Uroviricota	Caudoviricetes	NA	NA	NA	Clostridium phage phiCT19406C	NCBI RefSeq viral protein searching	36.5509	8.77008	0.348734	0.0142895	0
k141_341728a1	Duplodnaviria	Heunggongvirae	Uroviricota	Caudoviricetes	NA	NA	Plaisancevirus	Pseudomonas phage phiPMW	NCBI RefSeq viral protein searching	0.303172	3.94929	1.71438	0	0.00736238
k141_515635a0r	Duplodnaviria	Heunggongvirae	Uroviricota	Caudoviricetes	NA	NA	Midgardsormrvirus	Erwinia phage Midgardsormr38	NCBI RefSeq viral protein searching	1.60672	0.124481	0	0	0
k141_14602a0	Duplodnaviria	Heunggongvirae	Uroviricota	Caudoviricetes	NA	NA	NA	NA	marker VOG HMM searching	6.8495	1.0761	0.0294653	0	0
k141_596018a0r	Riboviria	Orthornavirae	Duplornaviricota	Chrymotiviricetes	NA	NA	NA	Arthrobacter phage Bauer	NCBI RefSeq viral protein searching	2.51899	5.17846	0.0323816	0	0.594493
k141_131171a0r	Duplodnaviria	Heunggongvirae	Uroviricota	Caudoviricetes	NA	NA	Gorganvirus	Proteus phage VB_PmiS-Isfahan	NCBI RefSeq viral protein searching	1.24198	0.456191	0.0235341	0.00600021	0
k141_287255a6	Duplodnaviria	Heunggongvirae	Uroviricota	Caudoviricetes	NA	NA	NA	Pseudomonas phage PS-1	NCBI RefSeq viral protein searching	0.0104534	0.008041	37.9537	1.04356	0.0856342
k141_1419a0r	Duplodnaviria	Heunggongvirae	Uroviricota	Caudoviricetes	NA	NA	NA	Lactococcus phage 63301	NCBI RefSeq viral protein searching	1.71314	0.501544	0.0116686	0	0
k141_161693a0	Riboviria	Orthornavirae	Lenarviricota	Leviviricetes	NA	NA	NA	Hafnia phage yong1	NCBI RefSeq viral protein searching	1.28682	1.49377	0.512502	0.0571666	0.00871204
k141_283713a1	Duplodnaviria	Heunggongvirae	Uroviricota	Caudoviricetes	NA	NA	NA	Streptococcus phage phiARI0131-2	NCBI RefSeq viral protein searching	0	1.42307	0.840787	0.0212594	0
k141_116401a41	Duplodnaviria	Heunggongvirae	Uroviricota	Caudoviricetes	NA	NA	Cheoctovirus	Mycobacterium phage EleanorGeorge	NCBI RefSeq viral protein searching	0	0	3.46605	3.00172	1.34108
k141_126716a0	Duplodnaviria	Heunggongvirae	Uroviricota	Caudoviricetes	NA	NA	NA	Acinetobacter phage YMC13/03/R2096	NCBI RefSeq viral protein searching	1.48044	0.180001	0.0566634	0.0100016	0.145817
k141_86573a6	Monodnaviria	Loebvirae	Hofneiviricota	Faserviricetes	Tubulavirales	Inoviridae	Tertilicivirus	Pseudomonas phage Pf3	NCBI RefSeq viral protein searching	0	1.94363	30.1359	1.74189	13.8731
k141_435984a0r	Duplodnaviria	Heunggongvirae	Uroviricota	Caudoviricetes	NA	NA	Midgardsormrvirus	Erwinia phage Midgardsormr38	NCBI RefSeq viral protein searching	2.72016	3.53038	0.398457	0	0.016673
k141_52796a6	Duplodnaviria	Heunggongvirae	Uroviricota	Caudoviricetes	NA	NA	Jarrellvirus	Bacillus phage BCASJ1c	NCBI RefSeq viral protein searching	0	0.121347	5.08052	0.663918	0.0268532
k141_40654a41	Monodnaviria	Loebvirae	Hofneiviricota	Faserviricetes	Tubulavirales	Inoviridae	Tertilicivirus	Pseudomonas phage Pf3	NCBI RefSeq viral protein searching	2.82714	10.6901	3.13993	0	48.1207
k141_326863a1	Duplodnaviria	Heunggongvirae	Uroviricota	Caudoviricetes	NA	NA	NA	Deep-sea thermophilic phage D6E	NCBI RefSeq viral protein searching	0.620774	18.1693	1.89805	0.0487535	0.0462305
k141_517689a6	Duplodnaviria	Heunggongvirae	Uroviricota	Caudoviricetes	NA	NA	Halcyonevirus	Paenibacillus phage Tripp	NCBI RefSeq viral protein searching	0.0194929	0	29.2221	0.265357	0.0217752
[truncated: 9,761 more rows]

## Sheet: Table S3
Table S3. BacDive-based potential pathogenicity categories of predicted hosts for metagenome-derived viral genera.
[truncated: 61 more rows]

## Sheet: Table S4
Table S4. BacDive-based potential pathogenicity categories of predicted hosts for virome-derived viral genera.
[truncated: 25 more rows]

[truncated: 1 more sheets: Figure S1]
